# Supplementary material for: Analysis of Physicochemical and Structural Properties Determining HIV-1 Coreceptor Usage
Source: PLoS Comput Biol. 2013 Mar 21;9(3):e1002977. doi: 10.1371/journal.pcbi.1002977 (PMC3605109; doi:10.1371/journal.pcbi.1002977)
Supplement: Table S3 — Therapy outcome prediction using g2p model. (XLS) [file pcbi.1002977.s017.xls]

## Sheet: g2p
				CLINICAL	therapy MCC=	0.292135	trofile MCC=	0.352		CLONAL	therapy MCC=	0.274829	trofile MCC=	-0.067
case	tropism	therapy outcome		score	FDR [%]	probability R5	probability X4	classification		score	FDR [%]	probability R5	probability X4	classification
33		-		0.856853	0.686848	0.0710598	0.92894	1		1.31985	0.288036	0.197613	0.802387	1
46		-		0.390912	4.64258	0.714137	0.285863	1		-0.0417027	82.2343	0.9508	0.0492002	0
58	R5X4	-		0.183351	11.0532	0.767916	0.232084	0		0.0532494	35.4593	0.724898	0.275102	0
32	R5	-		0.0385534	57.3773	0.883266	0.116734	0		0.0154204	52.258	0.939415	0.0605849	0
34	R5	-		0.0209383	65.8738	0.890652	0.109348	0		0.0277499	46.4561	0.930187	0.0698133	0
17	R5	+		2.0004	0	0.0193077	0.980692	1		0.655159	1.77965	0.217892	0.782108	1
52		+		0.509966	3.19257	0.591219	0.408781	1		0.0500603	36.8069	0.790918	0.209082	0
44	R5X4	+		0.482986	3.54872	0.620983	0.379017	1		-0.246639	98.673	0.966855	0.0331449	0
16		+		0.278486	6.77945	0.783602	0.216398	1		0.12053	16.8193	0.916706	0.0832941	0
15	R5X4	+		0.234457	8.47113	0.859945	0.140055	0		0.335843	5.25666	0.700728	0.299272	0
23		+		0.191312	10.5444	0.826289	0.173711	0		-0.0228985	74.8277	0.960069	0.0399309	0
2	R5	+		0.188641	10.6716	0.830777	0.169223	0		0.0680885	29.9866	0.914062	0.0859376	0
1		+		0.157079	13.6225	0.83916	0.16084	0		0.0349642	43.1643	0.882969	0.117031	0
54	R5	+		0.149472	14.6782	0.850885	0.149115	0		0.044423	39.1215	0.942286	0.0577136	0
64		+		0.142312	15.8357	0.836199	0.163801	0		-0.0647497	88.2008	0.973636	0.0263641	0
57	R5	+		0.137338	16.6751	0.832403	0.167597	0		0.260425	7.0466	0.564551	0.435449	0
4	R5	+		0.133272	17.3747	0.8579	0.1421	0		0.181752	10.6779	0.760777	0.239223	0
50		+		0.118244	20.58	0.910299	0.0897008	0		0.232381	8.20903	0.907017	0.0929827	0
42	R5	+		0.111064	22.3989	0.883707	0.116293	0		0.230961	8.27075	0.87101	0.12899	0
13		+		0.108559	23.1239	0.843224	0.156776	0		0.316736	5.65785	0.85254	0.14746	0
39		+		0.106918	23.5436	0.840465	0.159535	0		-0.0367372	80.5576	0.95562	0.0443796	0
53	R5	+		0.0989017	27.334	0.849033	0.150967	0		-0.120108	95.4943	0.963493	0.0365069	0
7	R5	+		0.0975224	27.741	0.83112	0.16888	0		-0.176375	97.562	0.981758	0.0182419	0
9		+		0.0910648	29.9033	0.873664	0.126336	0		-0.0131018	69.4476	0.959392	0.0406081	0
38	R5	+		0.0883602	30.8573	0.870391	0.129609	0		0.0185914	50.7047	0.944346	0.0556539	0
8	R5	+		0.0868115	31.4933	0.93685	0.0631496	0		0.175016	11.0585	0.85927	0.14073	0
45		+		0.0838689	32.4727	0.821246	0.178754	0		0.321198	5.52412	0.818923	0.181077	0
12	R5	+		0.0814184	33.3885	0.851872	0.148128	0		-0.115429	95.2577	0.946277	0.0537226	0
14		+		0.0777588	34.6095	0.855959	0.144041	0		0.0556764	34.5129	0.934824	0.0651759	0
48	R5	+		0.0620871	41.9741	0.814482	0.185518	0		0.0707815	29.2151	0.897613	0.102387	0
27		+		0.0598897	43.2078	0.974153	0.0258473	0		0.296702	6.16192	0.785267	0.214733	0
63	R5	+		0.0495452	50.2544	0.878434	0.121566	0		0.0234837	48.3901	0.943488	0.0565124	0
51	R5	+		0.0490566	50.5597	0.869436	0.130564	0		0.0182123	50.9207	0.960403	0.039597	0
21		+		0.0184794	66.8405	0.949514	0.050486	0		-0.0138064	69.715	0.970592	0.0294076	0
37		+		-0.000979891	74.5866	0.95355	0.0464498	0		-0.0380482	80.9485	0.979953	0.0200474	0
29	R5	+		-0.00686977	76.5708	0.807233	0.192767	0		0.116497	17.5702	0.870136	0.129864	0
30		+		-0.00686977	76.5708	0.807233	0.192767	0		0.116497	17.5702	0.870136	0.129864	0
60	R5	+		-0.0151784	78.8985	0.92443	0.0755704	0		-0.00665988	65.9603	0.952293	0.0477067	0
47	R5	+		-0.0199987	80.3867	0.922544	0.0774558	0		-0.0313781	78.4899	0.964587	0.0354131	0
3	R5	+		-0.0219825	81.2134	0.967316	0.0326842	0		0.089881	23.7116	0.895187	0.104813	0
22		+		-0.0251634	82.2183	0.906193	0.0938073	0		-0.0243366	75.4655	0.939522	0.0604779	0
56	R5	+		-0.0270253	82.7906	0.891279	0.108721	0		0.0665863	30.2952	0.898984	0.101016	0
25		+		-0.0452941	87.6495	0.971197	0.028803	0		0.116194	17.6114	0.9343	0.0656997	0
59		+		-0.0517449	89.1376	0.941586	0.0584138	0		-0.0723976	89.4147	0.96263	0.0373702	0
49	R5	+		-0.0524298	89.2394	0.945581	0.0544186	0		0.0496212	36.9818	0.90705	0.0929504	0
10		+		-0.061209	90.8293	0.931567	0.0684329	0		0.00770473	56.8769	0.948148	0.0518525	0
35		+		-0.0709315	92.432	0.934118	0.0658819	0		-0.00351905	63.8309	0.950915	0.0490852	0
19	R5	+		-0.0790145	93.3605	0.94592	0.0540801	0		-0.0552279	85.7936	0.941243	0.0587568	0
62		+		-0.0887518	94.4798	0.929184	0.0708158	0		-0.0467067	83.5511	0.975697	0.0243029	0
36	R5	+		-0.172563	98.5373	0.958249	0.0417511	0		-0.0429323	82.5635	0.979488	0.0205124	0
20		+		-0.280728	99.5167	0.993661	0.00633879	0		0.00212296	60.2201	0.942967	0.0570329	0
11	R5	+		-0.386634	99.7965	0.989926	0.0100742	0		0.0441731	39.2038	0.962384	0.0376159	0
24		+		-0.457775	99.9364	0.923334	0.0766656	0		-0.116486	95.3194	0.909308	0.0906921	0
