# Supplementary material for: Analysis of Physicochemical and Structural Properties Determining HIV-1 Coreceptor Usage
Source: PLoS Comput Biol. 2013 Mar 21;9(3):e1002977. doi: 10.1371/journal.pcbi.1002977 (PMC3605109; doi:10.1371/journal.pcbi.1002977)
Supplement: Table S4 — Ranking and selection of features. (XLS) [file pcbi.1002977.s018.xls]

## Sheet: selected_features
Feature	Alignment position	Reference position	cluster	SVM score	SVM rank	Lasso score	Lasso rank
Number of hydrogen bond donors	1a	296	4	-	-	1.19455	43
Polarity	1a	296	4	-	-	1.41707	36
Number of hydrogen bond donors	2	297	4	0.41207	118	-	-
AA composition of total proteins	2	297	1	0.416564	116	-	-
Number of codons	2	297	1	0.666997	10	0.0401955	100
Normalized frequency of betasheet unweighted	2a	297	4	-	-	0.867698	50
Residue accessible surface area in folded protein	3	298	4	0.448249	83	-	-
Net charge	3	298	2	0.477372	59	-	-
Negative charge	3a	298	2	-	-	0.388216	71
Normalized frequency of betasheet unweighted	3a	298	4	-	-	2.36418	27
Polarity	4	299	4	0.424524	108	-	-
Size	4	299	1	0.408751	123	-	-
Isoelectric point	4	299	2	0.474636	61	-	-
Net charge	4	299	2	0.650575	15	-	-
Bulkiness	4	299	1	0.512904	38	-	-
Average interactions per side chain atom	4	299	4	0.42824	103	-	-
Heat capacity	4a	299	1	0.462384	68	-	-
Normalized frequency of betasheet unweighted	4a	299	4	-	-	0.320894	74
Net charge	5a	300	2	-	-	5.10709	11
Hydrophobicity factor	6	301	1	-	-	0.931243	47
Number of hydrogen bond donors	6a	301	4	0.46652	65	-	-
Hydrophobicity factor	7	302	1	-	-	5.14851	10
Number of codons	7a	302	1	0.489038	48	-	-
Hydropathy index	7a	302	4	0.441565	89	-	-
AA composition of total proteins	9	303	1	0.419928	113	-	-
Hydrophobicity factor	9a	303	1	-	-	7.34317	5
Relative mutability	10	303	1	0.43769	91	-	-
Relative frequency of occurrence	10	303	1	-	-	1.65074	33
Information measure for pleatedsheet	10	303	4	-	-	0.0409453	99
Relative mutability	10a	303	1	0.464696	66	-	-
Relative frequency of occurrence	10a	303	1	-	-	1.28896	41
Positive charge	11	304	2	-	-	0.643117	57
Average side chain orientation angle	11	304	4	-	-	0.0932545	92
Number of hydrogen bond donors	11a	304	4	0.453144	81	-	-
Negative charge	11a	304	2	-	-	0.0905034	93
Normalized frequency of betaturn	11a	304	3	-	-	1.58122	34
Normalized frequency of betaturn1	11a	304	3	0.479391	58	-	-
Normalized frequency of turn	11a	304	3	0.65048	16	0.333587	73
Hydrophobicity factor	11a	304	1	0.610189	18	-	-
Normalized frequency of extended structure	11a	304	2	0.784213	3	-	-
Normalized frequency of betasheet unweighted	11a	304	4	0.431036	95	-	-
Number of codons	12	304	1	0.460384	71	-	-
Normalized frequency of betaturn	12a	304	3	-	-	1.76804	31
Average volume of buried residue	12a	304	1	-	-	0.497408	67
Number of codons	12a	304	1	0.417598	115	-	-
Normalized frequency of extended structure	12a	304	2	0.447185	84	-	-
Long range nonbonded energy per atom	13	305	4	-	-	2.95674	23
Normalized frequency of betaturn	13	305	3	-	-	0.0997855	90
Free energy in betastrand region1	13	305	3	0.480356	57	0.122667	87
Average side chain orientation angle	13	305	4	0.54465	32	-	-
Normalized frequency of betaturn	13a	305	3	-	-	11.7812	3
Isoelectric point	13a	305	2	-	-	4.27711	13
Normalized frequency of turn	13a	305	3	-	-	15.8009	1
Normalized frequency of betaturn	14	306	3	-	-	2.18793	28
Normalized frequency of extended structure	14	306	2	0.436185	92	-	-
Average side chain orientation angle	14	306	4	-	-	0.0419919	98
Normalized frequency of betaturn	14a	306	3	-	-	0.289227	78
Average volume of buried residue	14a	306	1	-	-	3.26939	21
Isoelectric point	14a	306	2	-	-	0.304666	77
Free energy in betastrand region	14a	306	3	0.422263	110	-	-
Normalized frequency of turn	14a	306	3	-	-	0.491709	68
Relative mutability	15	307	1	-	-	0.916325	49
Average interactions per side chain atom	15	307	4	0.454497	79	-	-
Negative charge	15a	307	2	0.459317	72	-	-
Positive charge	15a	307	2	-	-	14.7384	2
Normalized frequency of betaturn	15a	307	3	0.461504	69	-	-
Normalized frequency of betaturn1	15a	307	3	0.521361	35	-	-
Relative mutability	15a	307	1	0.484181	52	0.562979	62
Normalized frequency of coil	15a	307	3	0.773721	5	-	-
Conformational parameter of betaturn	15a	307	3	-	-	0.0967903	91
Residue volume	15a	307	1	-	-	0.640481	58
Optimized propensity to form reverse turn	15a	307	1	0.411067	120	-	-
Average side chain orientation angle	15a	307	4	0.419315	114	-	-
Average interactions per side chain atom	15a	307	4	0.483367	53	-	-
Relative frequency of occurrence	16	308	1	-	-	0.236797	79
Normalized frequency of turn	16	308	3	-	-	0.69916	53
Relative mutability	16a	308	1	-	-	0.0712251	95
Information measure for loop	17	309	3	-	-	0.118765	88
Relative mutability	18	309	1	0.456827	75	-	-
AA composition of total proteins	18a	309	1	-	-	0.476733	69
Amino acid composition	18a	309	1	-	-	0.0321235	101
Relative frequency of occurrence	19a	309	1	-	-	0.598763	60
Amino acid composition	20	309	1	-	-	0.0817075	94
Amino acid composition	20a	309	1	-	-	3.54215	17
Free energy in betastrand region1	21	312	3	-	-	1.16411	44
Positive charge	21a	312	2	-	-	0.319482	75
AA composition of total proteins	21a	312	1	-	-	0.554154	64
Number of codons	21a	312	1	-	-	0.0431283	97
Hydrophobicity factor	21a	312	1	0.48217	54	-	-
Polarity	22	313	4	-	-	0.444843	70
Polar requirement	22	313	4	-	-	1.39746	37
Hydrophobicity factor	22	313	1	-	-	1.22262	42
Long range nonbonded energy per atom	22a	313	4	-	-	1.71277	32
Relative mutability	22a	313	1	0.458045	73	-	-
Amino acid composition	22a	313	1	-	-	0.574151	61
Number of codons	22a	313	1	0.515129	37	-	-
Relative frequency in alphahelix	22a	313	3	-	-	1.35725	39
Normalized frequency of extended structure	22a	313	2	-	-	0.628544	59
Isoelectric point	25	314	2	-	-	0.800935	51
Side chain volume	25	314	1	-	-	2.60084	26
Normalized frequency of betasheet	25	314	4	-	-	1.33112	40
Average side chain orientation angle	25	314	4	-	-	2.79982	24
Normalized frequency of betasheet	25a	314	4	-	-	0.0233591	102
Positive charge	26	315	2	0.537415	33	-	-
Net charge	26	315	2	-	-	0.162133	84
Normalized relative frequency of coil	26	315	3	-	-	1.88795	29
Normalized frequency of extended structure	26	315	2	-	-	3.27645	20
Normalized frequency of betasheet	26	315	4	-	-	3.313	19
Information measure for pleatedsheet	26	315	4	-	-	3.82782	14
Average accessible surface area	27a	316	4	-	-	0.152433	85
Positive charge	27a	316	2	-	-	3.68416	15
Net charge	27a	316	2	-	-	5.89471	9
Normalized frequency of extended structure	28	317	2	0.455176	77	-	-
Positive charge	29	318	2	-	-	0.314673	76
Normalized frequency of betaturn1	29	318	3	0.545561	31	-	-
Isoelectric point	29	318	2	-	-	0.211805	82
Average relative probability of helix	29	318	3	0.463757	67	-	-
Average side chain orientation angle	29	318	4	0.605251	19	-	-
Average interactions per side chain atom	29	318	4	0.467947	62	-	-
Positive charge	30	319	2	0.457009	74	-	-
Free energy in alphahelical region	30	319	3	0.467041	64	-	-
Normalized frequency of betasheet unweighted	30	319	4	0.498237	43	-	-
Positive charge	30a	319	2	0.662317	12	-	-
Normalized relative frequency of bend	30a	319	3	0.677976	9	-	-
Amino acid composition	30a	319	1	0.426611	105	-	-
Number of codons	30a	319	1	-	-	2.62282	25
Normalized relative frequency of coil	30a	319	3	-	-	0.129223	86
Heat capacity	30a	319	1	-	-	0.210567	83
Hydrophobicity factor	30a	319	1	0.585947	25	-	-
Percentage of exposed residues	31	319	4	0.467521	63	-	-
Relative mutability	31	319	1	0.74432	6	-	-
Isoelectric point	31	319	2	0.595772	23	-	-
Free energy in betastrand region	31	319	3	0.562895	28	-	-
Hydrophobicity factor	31	319	1	0.494119	46	-	-
Normalized frequency of betaturn1	31a	319	3	0.517002	36	-	-
Relative mutability	31a	319	1	0.428672	101	-	-
Optimized propensity to form reverse turn	31a	319	1	0.523695	34	-	-
Hydrophobicity factor	31a	319	1	0.41556	117	-	-
Positive charge	32	320	2	-	-	0.0677334	96
Normalized frequency of betaturn1	32	320	3	0.42031	112	-	-
Isoelectric point	32	320	2	-	-	0.73564	52
Free energy in betastrand region	32	320	3	-	-	0.922302	48
Alphahelix indices	32	320	3	0.449347	82	-	-
Relative frequency of occurrence	32	320	1	0.428644	102	-	-
Helixcoil equilibrium constant	32	320	3	0.569529	27	-	-
Normalized frequency of betasheet unweighted	32	320	4	0.833147	1	-	-
Information measure for pleatedsheet	32	320	4	0.660504	13	-	-
Positive charge	32a	320	2	0.424923	107	-	-
Free energy in alphahelical region	32a	320	3	0.461053	70	-	-
Hydrophobicity factor	32a	320	1	0.486055	50	-	-
Number of codons	33	321	1	0.429357	97	-	-
Positive charge	33a	321	2	-	-	0.677816	54
Molecular weight	33a	321	1	0.441755	88	-	-
Average volume of buried residue	33a	321	1	0.47498	60	-	-
Conformational parameter of betaturn	33a	321	3	0.495686	45	-	-
Free energy in betastrand region	33a	321	3	-	-	1.37497	38
Average relative probability of helix	33a	321	3	0.432415	94	-	-
Normalized frequency of turn	33a	321	3	0.411339	119	-	-
Relative frequency in alphahelix	33a	321	3	0.587196	24	-	-
Consensus normalized hydrophobicity scale	33a	321	4	-	-	0.554603	63
Number of codons	34	321	1	0.446907	85	-	-
Number of codons	34a	321	1	0.438672	90	-	-
Positive charge	35	321	2	0.684877	8	-	-
Positive charge	35a	321	2	0.737079	7	3.2337	22
Hydrophobicity factor	35a	321	1	0.442601	86	-	-
Isoelectric point	36	321	2	0.454485	80	-	-
Isoelectric point	36a	321	2	0.503654	42	-	-
Positive charge	37	322	2	0.481187	55	9.13539	4
Normalized frequency of coil	37	322	3	0.503898	41	-	-
Conformational parameter of betaturn	37	322	3	0.495847	44	-	-
Relative frequency in alphahelix	37	322	3	0.427875	104	-	-
Refractivity	37	322	1	0.42537	106	-	-
Positive charge	37a	322	2	0.783157	4	6.80383	8
Isoelectric point	37a	322	2	0.511856	39	-	-
Number of codons	37a	322	1	0.429032	100	-	-
Hydrophobicity factor	37a	322	1	0.441933	87	-	-
Positive charge	38	322A	2	0.432705	93	-	-
Free energy in betastrand region1	38	322A	3	-	-	0.675865	55
Normalized frequency of turn	38	322A	3	0.41083	121	-	-
Hydropathy index	38a	322A	4	0.480951	56	-	-
Positive charge	39	323	2	-	-	0.228834	80
Isoelectric point	39	323	2	-	-	7.04618	7
Normalized frequency of extended structure	39	323	2	-	-	0.669218	56
Negative charge	39a	323	2	-	-	3.62418	16
Isoelectric point	39a	323	2	-	-	1.8662	30
Alphahelix indices	39a	323	3	-	-	0.358143	72
Positive charge	40	324	2	0.455159	78	-	-
Average volume of buried residue	40	324	1	-	-	0.107387	89
Residue volume	40	324	1	-	-	1.49532	35
Normalized frequency of extended structure	40	324	2	0.55157	30	-	-
Average side chain orientation angle	40	324	4	0.429183	99	-	-
Negative charge	40a	324	2	-	-	0.952684	46
Positive charge	40a	324	2	0.422125	111	-	-
Relative mutability	40a	324	1	0.657569	14	-	-
Normalized frequency of coil	40a	324	3	0.429715	96	-	-
Free energy in betastrand region1	40a	324	3	-	-	3.39028	18
Side chain volume	40a	324	1	0.662662	11	-	-
Free energy in alphahelical region	40a	324	3	0.557736	29	-	-
Normalized frequency of extended structure	40a	324	2	0.602783	21	-	-
Normalized frequency of betasheet unweighted	40a	324	4	0.824431	2	-	-
Percentage of buried residues	40a	324	4	0.506958	40	-	-
Average side chain orientation angle	45	326	4	-	-	0.212053	81
Hydrophilicity value	45a	326	4	0.429212	98	-	-
Positive charge	45a	326	2	0.484663	51	-	-
Normalized frequency of betaturn1	45a	326	3	0.489034	49	-	-
Conformational parameter of betaturn	45a	326	3	0.576692	26	-	-
Free energy in betastrand region	45a	326	3	0.605043	20	-	-
Alphahelix indices	45a	326	3	0.456276	76	-	-
Normalized frequency of betasheet	45a	326	4	0.63502	17	-	-
Negative charge	46	327	2	0.49168	47	-	-
Relative frequency in alphahelix	46a	327	3	-	-	0.530517	65
Isoelectric point	48	329	2	-	-	1.04688	45
Isoelectric point	48a	329	2	-	-	4.5079	12
Relative frequency in alphahelix	48a	329	3	0.409134	122	-	-
Hydrophobicity factor	49	330	1	0.598669	22	-	-
Free energy in betastrand region1	49a	330	3	0.422324	109	-	-
AA composition of total proteins	50	331	1	-	-	0.51902	66
Number of codons	50	331	1	-	-	7.28161	6
