# Supplementary material for: Analysis of Physicochemical and Structural Properties Determining HIV-1 Coreceptor Usage
Source: PLoS Comput Biol. 2013 Mar 21;9(3):e1002977. doi: 10.1371/journal.pcbi.1002977 (PMC3605109; doi:10.1371/journal.pcbi.1002977)
Supplement: Table S5 — AA indices of the selected features. (XLS) [file pcbi.1002977.s019.xls]

## Sheet: aa indices
	cluster	# positions	Alignment positions	Reference positions	SVM mean score	SVM mean rank	Lasso mean score	Lasso mean rank
Positive charge	2	20	11,15a,21a,26,27a,29,30,30a,32,32a,33a,35,35a,37,37a,38,39,40,40a,45a	304,307,312,315,316,318,319,319,320,320,321,321,321,322,322,322A,323,324,324,326	0.546885	52.75	3.62247	44.4545
Isoelectric point	2	14	13a,14a,25,29,31,32,36,36a,37a,39,39a,4,48,48a	305,306,314,318,319,320,321,321,322,323,323,299,329,329	0.508081	49	2.31081	41
Hydrophobicity factor	1	13	11a,21a,22,30a,31,31a,32a,35a,37a,49,6,7,9a	304,312,313,319,319,319,320,321,322,330,301,302,303	0.50636	56.1111	3.66138	26
Number of codons	1	12	12,12a,2,21a,22a,30a,33,34,34a,37a,50,7a	304,304,297,312,313,319,321,321,321,322,331,302	0.477013	72.5556	2.49694	57
Relative mutability	1	10	10,10a,15,15a,16a,18,22a,31,31a,40a	303,303,307,307,308,309,313,319,319,324	0.5165	59.75	0.516843	68.6667
Normalized frequency of extended structure	2	9	11a,12a,14,22a,26,28,39,40,40a	304,304,306,313,315,317,323,324,324	0.546185	51.1667	1.52474	45
Average side chain orientation angle	4	8	11,13,14,15a,25,29,40,45	304,305,306,307,314,318,324,326	0.4996	66	0.78678	73.75
Normalized frequency of betasheet unweighted	4	7	11a,2a,30,32,3a,40a,4a	3.04297e+20	0.646713	35.25	1.18426	50.3333
Normalized frequency of betaturn	3	7	11a,12a,13,13a,14,14a,15a	3.04304e+20	0.461504	69	2.95124	44
Negative charge	2	6	11a,15a,39a,3a,40a,46	3.04307e+17	0.475499	59.5	1.2639	56.5
Normalized frequency of betaturn1	3	6	11a,15a,29,31a,32,45a	3.04307e+17	0.495443	53.5	-	-
Normalized frequency of turn	3	6	11a,13a,14a,16,33a,38	304,305,306,308,321,322A	0.490883	85.3333	4.33134	48.75
AA composition of total proteins	1	5	18a,2,21a,50,9	309297312331303	0.418246	114.5	0.516636	66.3333
Amino acid composition	1	5	18a,20,20a,22a,30a	309309309313319	0.426611	105	1.05753	68.25
Free energy in betastrand region	3	5	14a,31,32,33a,45a	306319320321326	0.530067	52.6667	1.14864	43
Free energy in betastrand region1	3	5	13,21,38,40a,49a	305,312,322A,324,330	0.45134	83	1.33823	51
Net charge	2	5	26,27a,3,4,5a	315316298299300	0.563973	37	3.72131	34.6667
Relative frequency in alphahelix	3	5	22a,33a,37,46a,48a	313321322327329	0.474735	83.3333	0.943883	52
Relative frequency of occurrence	1	5	10,10a,16,19a,32	303303308309320	0.428644	102	0.943816	53.25
Average interactions per side chain atom	4	4	15,15a,29,4	307307318299	0.458513	74.25	-	-
Average volume of buried residue	1	4	12a,14a,33a,40	304306321324	0.47498	60	1.2914	59
Conformational parameter of betaturn	3	4	15a,33a,37,45a	307321322326	0.522742	38.3333	0.0967903	91
Normalized frequency of betasheet	4	4	25,25a,26,45a	314314315326	0.63502	17	1.55582	53.6667
Number of hydrogen bond donors	4	4	11a,1a,2,6a	304296297301	0.443911	88	1.19455	43
Alphahelix indices	3	3	32,39a,45a	320323326	0.452812	79	0.358143	72
Free energy in alphahelical region	3	3	30,32a,40a	319320324	0.495277	54.3333	-	-
Information measure for pleatedsheet	4	3	10,26,32	303315320	0.660504	13	1.93438	56.5
Normalized frequency of coil	3	3	15a,37,40a	307322324	0.569112	47.3333	-	-
Polarity	4	3	1a,22,4	296313299	0.424524	108	0.930955	53
Average relative probability of helix	3	2	29,33a	318321	0.448086	80.5	-	-
Heat capacity	1	2	30a,4a	319299	0.462384	68	0.210567	83
Hydropathy index	4	2	38a,7a	322A,302	0.461258	72.5	-	-
Long range nonbonded energy per atom	4	2	13,22a	305313	-	-	2.33476	27.5
Normalized relative frequency of coil	3	2	26,30a	315319	-	-	1.00859	57.5
Optimized propensity to form reverse turn	1	2	15a,31a	307319	0.467381	77	-	-
Residue volume	1	2	15a,40	307324	-	-	1.0679	46.5
Side chain volume	1	2	25,40a	314324	0.662662	11	2.60084	26
Average accessible surface area	4	1	27a	309	-	-	0.152433	85
Bulkiness	1	1	4	321	0.512904	38	-	-
Consensus normalized hydrophobicity scale	4	1	33a	316	-	-	0.554603	63
Helixcoil equilibrium constant	3	1	32	314	0.569529	27	-	-
Hydrophilicity value	4	1	45a	324	0.429212	98	-	-
Information measure for loop	3	1	17	302	-	-	0.118765	88
Molecular weight	1	1	33a	316	0.441755	88	-	-
Normalized relative frequency of bend	3	1	30a	313	0.677976	9	-	-
Percentage of buried residues	4	1	40a	321	0.506958	40	-	-
Percentage of exposed residues	4	1	31	313	0.467521	63	-	-
Polar requirement	4	1	22	306	-	-	1.39746	37
Refractivity	1	1	37	319	0.42537	106	-	-
Residue accessible surface area in folded protein	4	1	3	313	0.448249	83	-	-
Size	1	1	4	321	0.408751	123	-	-
