# Supplementary material for: Analysis of Physicochemical and Structural Properties Determining HIV-1 Coreceptor Usage
Source: PLoS Comput Biol. 2013 Mar 21;9(3):e1002977. doi: 10.1371/journal.pcbi.1002977 (PMC3605109; doi:10.1371/journal.pcbi.1002977)
Supplement: Table S6 — Positions of the V3 loop of the selected features. (XLS) [file pcbi.1002977.s020.xls]

## Sheet: V3 positions
Alignment position	Reference position	# amino acid indices	amino acid indices	cluster 1	cluster 2	cluster 3	cluster 4	SVM mean score	SVM mean rank	Lasso mean score	Lasso mean rank
15a	307	11	Negative charge,Positive charge,Normalized frequency of betaturn,Normalized frequency of betaturn1,Relative mutability,Normalized frequency of coil,Conformational parameter of betaturn,Residue volume,Optimized propensity to form reverse turn,Average side chain orientation angle,Average interactions per side chain atom	3	2	4	2	0.501729	65	4.00966	53.25
40a	324	10	Negative charge,Positive charge,Relative mutability,Normalized frequency of coil,Free energy in betastrand region1,Side chain volume,Free energy in alphahelical region,Normalized frequency of extended structure,Normalized frequency of betasheet unweighted,Percentage of buried residues	2	3	3	2	0.582998	40.5	2.17148	32
32	320	9	Positive charge,Normalized frequency of betaturn1,Isoelectric point,Free energy in betastrand region,Alphahelix indices,Relative frequency of occurrence,Helixcoil equilibrium constant,Normalized frequency of betasheet unweighted,Information measure for pleatedsheet	1	2	4	2	0.560247	56.1667	0.575225	65.3333
33a	321	9	Positive charge,Molecular weight,Average volume of buried residue,Conformational parameter of betaturn,Free energy in betastrand region,Average relative probability of helix,Normalized frequency of turn,Relative frequency in alphahelix,Consensus normalized hydrophobicity scale	2	1	5	1	0.473895	71.6667	0.869131	51.6667
11a	304	8	Number of hydrogen bond donors,Negative charge,Normalized frequency of betaturn,Normalized frequency of betaturn1,Normalized frequency of turn,Hydrophobicity factor,Normalized frequency of extended structure,Normalized frequency of betasheet unweighted	1	2	3	2	0.568076	45.1667	0.668438	66.6667
30a	319	7	Positive charge,Normalized relative frequency of bend,Amino acid composition,Number of codons,Normalized relative frequency of coil,Heat capacity,Hydrophobicity factor	4	1	2	0	0.588213	37.75	0.987538	64.6667
45a	326	7	Hydrophilicity value,Positive charge,Normalized frequency of betaturn1,Conformational parameter of betaturn,Free energy in betastrand region,Alphahelix indices,Normalized frequency of betasheet	0	1	4	2	0.525134	48.1429	-	-
22a	313	6	Long range nonbonded energy per atom,Relative mutability,Amino acid composition,Number of codons,Relative frequency in alphahelix,Normalized frequency of extended structure	3	1	1	1	0.486587	55	1.06818	47.75
26	315	6	Positive charge,Net charge,Normalized relative frequency of coil,Normalized frequency of extended structure,Normalized frequency of betasheet,Information measure for pleatedsheet	0	3	1	2	0.537415	33	2.49347	33.2
29	318	6	Positive charge,Normalized frequency of betaturn1,Isoelectric point,Average relative probability of helix,Average side chain orientation angle,Average interactions per side chain atom	0	2	2	2	0.520629	44.75	0.263239	79
4	299	6	Polarity,Size,Isoelectric point,Net charge,Bulkiness,Average interactions per side chain atom	2	2	0	2	0.483271	74.6667	-	-
14a	306	5	Normalized frequency of betaturn,Average volume of buried residue,Isoelectric point,Free energy in betastrand region,Normalized frequency of turn	1	1	3	0	0.422263	110	1.08875	61
31	319	5	Percentage of exposed residues,Relative mutability,Isoelectric point,Free energy in betastrand region,Hydrophobicity factor	2	1	1	1	0.572925	33.2	-	-
37	322	5	Positive charge,Normalized frequency of coil,Conformational parameter of betaturn,Relative frequency in alphahelix,Refractivity	1	1	3	0	0.466836	70	9.13539	4
40	324	5	Positive charge,Average volume of buried residue,Residue volume,Normalized frequency of extended structure,Average side chain orientation angle	2	2	0	1	0.478637	69	0.801352	62
12a	304	4	Normalized frequency of betaturn,Average volume of buried residue,Number of codons,Normalized frequency of extended structure	2	1	1	0	0.432391	99.5	1.13272	49
13	305	4	Long range nonbonded energy per atom,Normalized frequency of betaturn,Free energy in betastrand region1,Average side chain orientation angle	0	0	2	2	0.512503	44.5	1.05973	66.6667
21a	312	4	Positive charge,AA composition of total proteins,Number of codons,Hydrophobicity factor	3	1	0	0	0.48217	54	0.305588	78.6667
25	314	4	Isoelectric point,Side chain volume,Normalized frequency of betasheet,Average side chain orientation angle	1	1	0	2	-	-	1.88318	35.25
31a	319	4	Normalized frequency of betaturn1,Relative mutability,Optimized propensity to form reverse turn,Hydrophobicity factor	3	0	1	0	0.471232	72	-	-
37a	322	4	Positive charge,Isoelectric point,Number of codons,Hydrophobicity factor	2	2	0	0	0.541494	57.5	6.80383	8
10	303	3	Relative mutability,Relative frequency of occurrence,Information measure for pleatedsheet	2	0	0	1	0.43769	91	0.845843	66
13a	305	3	Normalized frequency of betaturn,Isoelectric point,Normalized frequency of turn	0	1	2	0	-	-	10.6197	5.66667
14	306	3	Normalized frequency of betaturn,Normalized frequency of extended structure,Average side chain orientation angle	0	1	1	1	0.436185	92	1.11496	63
2	297	3	Number of hydrogen bond donors,AA composition of total proteins,Number of codons	2	0	0	1	0.498544	81.3333	0.0401955	100
22	313	3	Polarity,Polar requirement,Hydrophobicity factor	1	0	0	2	-	-	1.02164	49.6667
27a	316	3	Average accessible surface area,Positive charge,Net charge	0	2	0	1	-	-	3.24377	36.3333
30	319	3	Positive charge,Free energy in alphahelical region,Normalized frequency of betasheet unweighted	0	1	1	1	0.474096	60.3333	-	-
32a	320	3	Positive charge,Free energy in alphahelical region,Hydrophobicity factor	1	1	1	0	0.457344	75.6667	-	-
38	322A	3	Positive charge,Free energy in betastrand region1,Normalized frequency of turn	0	1	2	0	0.421767	107	0.675865	55
39	323	3	Positive charge,Isoelectric point,Normalized frequency of extended structure	0	3	0	0	-	-	2.64808	47.6667
39a	323	3	Negative charge,Isoelectric point,Alphahelix indices	0	2	1	0	-	-	1.94951	39.3333
10a	303	2	Relative mutability,Relative frequency of occurrence	2	0	0	0	0.464696	66	1.28896	41
11	304	2	Positive charge,Average side chain orientation angle	0	1	0	1	-	-	0.368186	74.5
15	307	2	Relative mutability,Average interactions per side chain atom	1	0	0	1	0.454497	79	0.916325	49
16	308	2	Relative frequency of occurrence,Normalized frequency of turn	1	0	1	0	-	-	0.467978	66
18a	309	2	AA composition of total proteins,Amino acid composition	2	0	0	0	-	-	0.254428	85
1a	296	2	Number of hydrogen bond donors,Polarity	0	0	0	2	-	-	1.30581	39.5
3	298	2	Residue accessible surface area in folded protein,Net charge	0	1	0	1	0.46281	71	-	-
35a	321	2	Positive charge,Hydrophobicity factor	1	1	0	0	0.58984	46.5	3.2337	22
3a	298	2	Negative charge,Normalized frequency of betasheet unweighted	0	1	0	1	-	-	1.3762	49
48a	329	2	Isoelectric point,Relative frequency in alphahelix	0	1	1	0	0.409134	122	4.5079	12
4a	299	2	Heat capacity,Normalized frequency of betasheet unweighted	1	0	0	1	0.462384	68	0.320894	74
50	331	2	AA composition of total proteins,Number of codons	2	0	0	0	-	-	3.90032	36
7a	302	2	Number of codons,Hydropathy index	1	0	0	1	0.465302	68.5	-	-
12	304	1	Number of codons	1	0	0	0	0.460384	71	-	-
16a	308	1	Relative mutability	1	0	0	0	-	-	0.0712251	95
17	309	1	Information measure for loop	0	0	1	0	-	-	0.118765	88
18	309	1	Relative mutability	1	0	0	0	0.456827	75	-	-
19a	309	1	Relative frequency of occurrence	1	0	0	0	-	-	0.598763	60
20	309	1	Amino acid composition	1	0	0	0	-	-	0.0817075	94
20a	309	1	Amino acid composition	1	0	0	0	-	-	3.54215	17
21	312	1	Free energy in betastrand region1	0	0	1	0	-	-	1.16411	44
25a	314	1	Normalized frequency of betasheet	0	0	0	1	-	-	0.0233591	102
28	317	1	Normalized frequency of extended structure	0	1	0	0	0.455176	77	-	-
2a	297	1	Normalized frequency of betasheet unweighted	0	0	0	1	-	-	0.867698	50
33	321	1	Number of codons	1	0	0	0	0.429357	97	-	-
34	321	1	Number of codons	1	0	0	0	0.446907	85	-	-
34a	321	1	Number of codons	1	0	0	0	0.438672	90	-	-
35	321	1	Positive charge	0	1	0	0	0.684877	8	-	-
36	321	1	Isoelectric point	0	1	0	0	0.454485	80	-	-
36a	321	1	Isoelectric point	0	1	0	0	0.503654	42	-	-
38a	322A	1	Hydropathy index	0	0	0	1	0.480951	56	-	-
45	326	1	Average side chain orientation angle	0	0	0	1	-	-	0.212053	81
46	327	1	Negative charge	0	1	0	0	0.49168	47	-	-
46a	327	1	Relative frequency in alphahelix	0	0	1	0	-	-	0.530517	65
48	329	1	Isoelectric point	0	1	0	0	-	-	1.04688	45
49	330	1	Hydrophobicity factor	1	0	0	0	0.598669	22	-	-
49a	330	1	Free energy in betastrand region1	0	0	1	0	0.422324	109	-	-
5a	300	1	Net charge	0	1	0	0	-	-	5.10709	11
6	301	1	Hydrophobicity factor	1	0	0	0	-	-	0.931243	47
6a	301	1	Number of hydrogen bond donors	0	0	0	1	0.46652	65	-	-
7	302	1	Hydrophobicity factor	1	0	0	0	-	-	5.14851	10
9	303	1	AA composition of total proteins	1	0	0	0	0.419928	113	-	-
9a	303	1	Hydrophobicity factor	1	0	0	0	-	-	7.34317	5
