# Supplementary material for: Analysis of Physicochemical and Structural Properties Determining HIV-1 Coreceptor Usage
Source: PLoS Comput Biol. 2013 Mar 21;9(3):e1002977. doi: 10.1371/journal.pcbi.1002977 (PMC3605109; doi:10.1371/journal.pcbi.1002977)
Supplement: Text S7 — Clonal dataset. (ZIP) [file pcbi.1002977.s027.zip]

Archive with 1 entries (1 files):
- 1_supplement_main_dataset.fasta
