# Supplementary material for: Analysis of Physicochemical and Structural Properties Determining HIV-1 Coreceptor Usage
Source: PLoS Comput Biol. 2013 Mar 21;9(3):e1002977. doi: 10.1371/journal.pcbi.1002977 (PMC3605109; doi:10.1371/journal.pcbi.1002977)
Supplement: Text S7 — Clonal dataset. (ZIP) [file pcbi.1002977.s027.zip › 1_supplement_main_dataset.fasta]

>CCR5_1471_29187_CN_2003_B
CTQTQQQYK-K-KYTSR-------TRASMVCNR---RNNRR---YKTSTL
>CCR5_AM262114_21502_FR_1995_O
CVRPGSN-S-V-QEIKI---GP---MAWYSMQL---EQDGKRANARTAFC
>CCR5_BCF02_13870_FR_1990_O
CQRPGHQ-T-V-QEIRI---GP---MAWYS-MG---LAAGNGSESRRAYC
>CCR5_CA9_357_CM_1993_O
CERPGNH-T-V-QEIRI---GP---LAWYS-MGIEKNSKNS---SRLAYC
>CCR5_BCF01_572_FR_1990_O
CHRPGNL-S-V-QEMKI---GP---LSWYS-MG---LAANSSIKSRVAYC
>CCR5/CXCR4/CCR1/CCR2b/CCR3/CCR4_MVP5180_67_CM_1991_O
CIREGIAEV---QDIYT---GPMRWRSMTLKRS---NNTSP--RSRVAYC
>CCR5_EDLFMON_B_-_AU_-_B
CTRPNNN-T---RQVYLWDQGE---QCMQQ--E---TEIDK-------HI
>CCR5_EDLOMON_B_-_AU_-_B
CTRPNNY-T---RKVYIWDQGE-----HFI-QQ---EIEID------KHI
>CCR5_EDLPMON_B_-_AU_-_B
CTRPNNN-T-R-TSIPM---GP--GSNVC--NR---RHNRK---YKTSIL
>CXCR4_patient_WCM12_-_US_-_B
CTRPNNK---KIEGIRI---GP--GSAYF--TR---QIKEH---MRQTHC
>CXCR4_VI2617_16030_BE_2002_01_AE
CTRPYDNLV---TKITM---GP--GRVYYR-TE---NIKQG---TKMAYC
>CXCR4_070_653_UG_1993_D
CARPYIK-I-W-RRTHI---GS--GQAYST------KRIQN--YTGPAHC
>CCR5_32MPC1_29468_UG_1996_D
CIRPYYK-T-R-ERTHI---GS--GRAYYI-TR----IKGN---VRYTHC
>CXCR4_T28_X4_1_11540_FR_-_B
CTRHHEIIK-R-RKLHI---GP--GRPFYT-AE-----IGD---RRKAYC
>CCR5_03BW_1081_-_BW_2003_C
CIRPGIN-K-R-KRIRI---GL--RYAFFA-TD---NRIGK------AHC
>CXCR4_CMU10A2_738_TH_1993_01_AE
CTRPFYN-K-R-TRTSI---GQ--GQVLYR-TG---DITGN---IGKPYC
>CXCR4_65CC1_-_TH_2006_01_AE
CTRPYDT---K-IRMTR---GP--GKVFYH-TG---DIIGD---IRKAFC
>CXCR4_65CC4_-_TH_2006_01_AE
CTRPYET---K-IRMTR---GP--GKVFYH-TG---DIIGD---IRKAFC
>CXCR4_96TH_M02138_9695_TH_1996_01_AE
CTRPYNT---K-IKVTR---GP--GRVYYR-TG---EITGD---IRKAYC
>CXCR4_60CC3_-_TH_2006_01_AE
CTRPSGN-R-R-TRITM---GP--GRVFYR-TG---EIVGD---IRKAHC
>CXCR4_NH2_II_C19_715_JP_1996_01_AE
CTRPSNP-T-R-TRITM---GP--GRVWYR-TG---EITGS---IRKAYC
>CCR5_99PL2_-_TH_2006_01_AE
CTRPSDN-V-R-TSVGI---GP--GAVFYR-TG---DVIGD---IRKARC
>CXCR4_C2_CMU02_731_TH_1993_01_AE
CTRPFYT---R-ISMTR---GP--GHVFYR-TG---KIVGD---PRKAYC
>CCR5/CXCR4_97TH_NP1525_9692_TH_1997_01_AE
CTRPFTY-T-R-TRMTI---GP--GHVFYR-TG---DIVGD---IRKAYC
>CCR5_104PB4_-_TH_2006_01_AE
CTRPFNN-T-R-TSMTV---GP--GQVFFR-TG---EIIGD---PRKAWC
>CCR5_60PB2_-_TH_2006_01_AE
CTRPSNN-T-R-TSITT---GP--GRIFFR-TG---EIIGD---IRQAYC
>CCR5_60PL2_-_TH_2006_01_AE
CTRPSNN-T-R-TSITT---GP--GRIFFR-TG---EIIGD---IRQAYC
>CCR5_21PL2_-_TH_2006_01_AE
CTRPDNN-T-R-KSITM---GP--GRVFYR-PG---DIIGD---IRKAYC
>CCR5/CXCR4_KH021_-_KH_-_01_AE
CTRPSNN-T-R-TSLKI---GP--GQVFYR-TG---DIIGN---IRAAYC
>CCR5_101PL1_-_TH_2006_01_AE
CTRPFNN-T-R-TGIHI---GP--GQVFYR-TG---EIIGD---IRKAYC
>CCR5_98PB2_-_TH_2006_01_AE
CTRPSEN-V-R-TGIHI---GP--GQVFYR-TG---DIIGD---IRRAYC
>CCR5/CXCR4_29CC1_-_TH_2006_01_AE
CTRPSNN-V-R-ISTRI---GP--GQVFYR-TG---SIIGD---IRKAYC
>CXCR4_15prea3_771_NL_-_01_AE
CTRPNNK-I-R-TSFRI---GP--GQVFYK-TG---DITGD---IRKAYC
>CXCR4_98CC2_-_TH_2006_01_AE
CTRPFKN-V-R-TSLRI---GP--GRVFYR-TG---GITGD---IRKAYC
>CCR5_62PL1_-_TH_2006_01_AE
CTRPSNN-T-R-TSIRI---GP--GQLFYR-TG---DIIGN---PRQAYC
>CCR5_105PB1_-_TH_2006_01_AE
CTRPSNN-T-R-TSIHI---GP--GQVFYR-TG---DIIGN---PRRAYC
>CCR5_105PL3_-_TH_2006_01_AE
CTRPSNN-T-R-TSIHI---GP--GQVFYR-TG---DIIGN---PRRAYC
>CCR5_93TH976_17_430_TH_1993_01_AE
CTRPSTN-T-R-TSIRI---GP--GQVFYR-TG---DITGD---IRKAYC
>CCR5/CXCR4_50PB2_-_TH_2006_01_AE
CTRPSNN-V-R-TSFRI---GP--GQVFYK-TG---SITGD---IRKAYC
>CCR5/CXCR4_45CC1_-_TH_2006_01_AE
CTRPFKN-V-R-TSFRI---GP--GQVFYK-TG---DITGD---IRKAYC
>CCR5/CXCR4_45PB1_-_TH_2006_01_AE
CTRPFTN-V-R-TSFRI---GP--GQVFYR-TG---DITGD---IRKAYC
>CCR5_52PB3_-_TH_2006_01_AE
CTRPSNN-T-R-KSTPI---GP--GQVFYR-TG---DIIGD---IRQAFC
>CCR5_52PL7_-_TH_2006_01_AE
CTRPSNN-T-R-KSTPI---GP--GQVFYR-TG---DIIGD---IRQAFC
>CCR5_52PL4_-_TH_2006_01_AE
CTRPSNN-T-R-SSTPI---GP--GQVFYR-TG---DIIGD---IRQAFC
>CCR5_65PL1_-_TH_2006_01_AE
CTRPSNN-T-R-TSITI---GP--GKVFYQ-TG---DIIGD---IRKAFC
>CCR5_CM235_19931_TH_1990_01_AE
CTRPSNN-T-R-TSIRI---GP--GQAFYR-TG---DIIGD---IRKAYC
>CCR5_NH2_II_a1_715_JP_1996_01_AE
CTRPSNN-T-R-TGITI---GP--GQVWYR-TG---DIIGD---IRKAYC
>CCR5_92TH020_636_TH_1992_01_AE
CTRPFNN-T-R-TSLTI---GP--GQVFYR-TG---DIIGD---IRKAYC
>CCR5/CXCR4_KH023_-_KH_-_01_AE
CTRPSNN-T-R-ISMTM---GP--GQVFYR-TG---DIIGD---IRKAYC
>CCR5/CXCR4_VI2621_16031_BE_2002_01_AE
CTRPSNN-T-R-KSLTI---GP--GQVFYR-TG---DIIGD---IRQAYC
>CCR5_102CC2_-_TH_2006_01_AE
CTRPSNN-T-R-TSINI---GP--GRVFYR-PG---DIIGD---IRKAYC
>CCR5_98TH_NP1251_9694_TH_1998_01_AE
CTRPSNN-T-R-TSINI---GP--GQVFYR-PG---DIIGD---IRKAYC
>CXCR4_98CC3_-_TH_2006_01_AE
CTRPSNN-T-R-TSINI---GP--GHVFYR-TG---DIIGD---IRKAYC
>CCR5_005_664_TH_1992_01_AE
CTRPSNN-T-R-TSIPI---GP--GQVFYR-TG---DIIGD---IRKAYC
>CCR5_KH011_-_KH_-_01_AE
CTRPSNN-T-R-TSISI---GP--GQVFYR-TG---DIIGD---IRKAYC
>CCR5_KH018_-_KH_-_01_AE
CTRPSNN-T-R-TSISI---GP--GQVFYR-TG---DIIGD---IRKAYC
>CCR5_KH024_-_KH_-_01_AE
CTRPSNN-T-R-TSINI---GP--GQVFYR-TG---DIIGD---IRKAYC
>CCR5_92TH007_666_TH_1992_01_AE
CTRPSNN-T-R-TSINI---GP--GQVFYR-TG---DIIGD---IRKAYC
>CCR5_92TH023_1gER_637_TH_1992_01_AE
CTRPSNN-T-R-TSINI---GP--GQVFYR-TG---DIIGD---IRKAYC
>CCR5_92TH001_663_TH_1992_01_AE
CTRPSNN-T-R-TSINI---GP---QVFYR-TG---DIIGD---IRQAYC
>CCR5_KH014_-_KH_-_01_AE
CTRPSNN-T-R-TSINI---GP--GQVFYR-TG---DIIGD---IRRAYC
>CCR5_006_665_TH_1992_01_AE
CTRPSNN-T-R-TSITI---GP--GQVFYR-TG---DIIGD---IRQAYC
>CCR5_92TH022_1gER_649_TH_1992_01_AE
CTRPSNN-T-R-TSITI---GP--GQVFYR-TG---DIIGD---IRRAYC
>CCR5_KH006_-_KH_-_01_AE
CTRPSNN-T-R-TSITM---GP--GQAFYR-TG---DIIGD---IRKAYC
>CCR5_KH008_-_KH_-_01_AE
CTRPSNN-T-R-TSITM---GP--GQAFYR-TG---DIIGD---IRKAYC
>CCR5_KH004_-_KH_-_01_AE
CTRPSNN-P-R-TSITM---GP--GQVFYR-TG---DIIGD---IRKAYC
>CCR5_KH013_-_KH_-_01_AE
CTRPSNN-T-R-TSIAM---GP--GQVFYR-TG---DIIGD---IRKAYC
>CCR5_KH_001_-_KH_-_01_AE
CTRPSNN-T-R-TSITM---GP--GQVFYR-TG---DIIGD---IRKAYC
>CCR5_KH_003_-_KH_-_01_AE
CTRPSNN-T-R-TSITM---GP--GQVFYR-TG---DIIGD---IRKAYC
>CCR5/CXCR4_KH002_-_KH_-_01_AE
CTRPSNN-T-R-TSITM---GP--GQVFYR-TG---DIIGD---IRKAYC
>CCR5/CXCR4_KH020_-_KH_-_01_AE
CTRPSNN-T-R-TSITM---GP--GQVFYR-TG---DIIGD---IRKAYC
>CCR5/CXCR4_KH025_-_KH_-_01_AE
CTRPSNN-T-R-TSMTI---GP--GQVFYR-TG---DIIGD---PRKAYC
>CCR5/CXCR4_KH019_-_KH_-_01_AE
CTRPSNN-T-R-TSMTI---GP--GQVFYR-TG---DIIGD---IRKAYC
>CCR5_KH007_-_KH_-_01_AE
CTRPSNN-T-R-TSITI----P--GQVFYT-TG---DIIGD---IRKAYC
>CCR5_92TH019_648_TH_1992_01_AE
CTRPSNN-T-R-TSITI---GP--GQVFYR-TG---DIIGD---IRKAHC
>CCR5_92TH024_650_TH_1992_01_AE
CTRPSNN-T-R-TSITI---GP--GQVFYK-TG---DIIGD---IRKAYC
>CCR5_KH012_-_KH_-_01_AE
CTRPSNN-T-R-TSITI---GP--GQVFYR-TG---DIIGD---IRKAYC
>CCR5_90TH_CM244_4286_TH_1990_01_AE
CTRPSNN-T-R-TSITI---GP--GQVFYR-TG---DIIGD---IRKAYC
>CCR5_96TH_NI1149_373_TH_1996_01_AE
CTRPSNN-T-R-TSITI---GP--GQVFYR-TG---DIIGD---IRKAYC
>CCR5_92TH009_1gCR_667_TH_1992_01_AE
CTRPSNN-T-R-TSITI---GP--GQVFYR-TG---DIIGD---IRKAYC
>CCR5_92TH021_13876_TH_1992_01_AE
CTRPSNN-T-R-TSITI---GP--GQVFYR-TG---DIIGD---IRKAYC
>CCR5/CXCR4_KH010_-_KH_-_01_AE
CTRPSNN-T-R-TSITI---GP--GQVFYR-TG---DIIGD---IRK-YC
>CCR5_92TH003_1gCR_105_TH_1992_01_AE
CTRPSNN-T-R-TSITV---GP--GQVFYR-TG---DITGD---IRKAYC
>CCR5_96TH_NI1046_9693_TH_1996_01_AE
CTRPSNN-T-R-TSITI---GP--GQVFYR-TG---DITGD---IRKAFC
>CCR5_90TH_CM240_19932_TH_1990_01_AE
CTRPSNN-T-R-TSITI---GP--GRVFYR-TG---DIIGN---IRKAYC
>CCR5_50PL1_-_TH_2006_01_AE
CTRPSNN-T-R-TSITI---GP--GQVFYR-AG---DIIGN---IRKAYC
>CCR5_NH3V_1_716_JP_1993_01_AE
CTRPSNN-T-R-TSITI---GP--GQVWYR-TG---DIIGN---IRKAYC
>CCR5_93TH966_8_429_TH_1993_01_AE
CTRPSNN-T-R-TSTTI---GP--GQVFYR-TG---DITGN---IRKAYC
>CCR5_KH022_-_KH_-_01_AE
CTRPSNN-T-R-TSITI---GP--GQVFYR-TG---DITGN---IRKAYC
>CXCR4_VI761_4_21141_BE_-_D
CIRPFYK-T-R-KSVRV---GL--GRAYL--TE---RIRGD---IRQAHC
>CXCR4_92UG021_exp_645_UG_1992_D
CTRPYDK-V-S-YRTPI---GV--GRASYT-T----RIKGD---IRQAHC
>CXCR4_97TH_NP1695_9691_TH_1997_01_AE
CIRPYNN-T-R-TKMTM---GP--GHVFYK-TE---NIIGS---VKKAHC
>CXCR4_05ZAFV14_-_ZA_2005_C
CTRPANT---RIKRLGI---GP--GQAFRT-VK---QIIGD---IRQSHC
>CCR5_YBF30_588_CM_1995_N
CTRPGNN-T-G-GQVQI---GP--AMTFYN-IE---KIVGD---IRQAYC
>CCR5_NDLP_-_AU_-_B
CTRPNNN-T-G-KSMPM---GP--GRAFYS-TG---EIMGH---LRKTYS
>CCR5_644_11207_ES_-_B
CTRLNNY-T-K-EVVSM---GP--GRAFFT-TG---DIIGA---IRRAHC
>CXCR4_99TH_NI1052_15293_TH_1999_01_AE
CTRPFIN-T-R-VSSRI---GP--GRVFYS-TE---DIKGV---LRKAYC
>CCR5/CXCR4_TC03_1_3406_ZW_2001_C
CIRPGNN-T-S-KSIRI---GQ--RRPVYV-H----KIIGD---IRQAHC
>CCR5/CXCR4_828/ME46_3089_US_1997_B
CTKPNKI-T-R-RNVRI---GP--GRALFK-TG---YIIGT---IRQAHC
>CXCR4_ZASW7_3136_ZA_1999_C
CTRPGSNKQ-RIRNIRI---GP--GRAFHT-NG----VIGD---IRKAYC
>CXCR4_VI968_1_21144_BE_-_B
CTRPHNT-I-K-RRIHI---GP--GRAFYT-TK---GIQGD---LRQAHC
>CCR5/CXCR4_AG1049_-_FR_-_02_AG
--RPGNN-T-R---IGI---GP--GQSWLA------HQVGD---IRQAHC
>CXCR4_CMU08A2_737_TH_1993_01_AE
CTRPSNK-K-R-QRVTI---GP--GRVYYS-TG---DIMGD---IRKAHC
>CCR5/CXCR4_99ZASW20_8588_ZA_1999_C
CTRPNNN-T-R-KSIRT---GIGRGQTFYV-TG---QIIGD---VRQAHC
>CXCR4_99CMLB30_3073_CM_1999_G
CTRPNNN-T-K-KGIRT-GIGA--GQTFYA-TG---KIIGD---IRQAHC
>CXCR4_SE6594_74_SE_1993_A1U
CIRPYHN-T-R-TRIHI---GP--GRSFY--TG---DIKGS---IRQAHC
>CXCR4_patient_WC41_-_US_-_B
CTRPHNK-A-I-RHIHI---GQ--GRAF-T-TG---SIEGN---IRQAHC
>CXCR4_APV_4_24049_US_2001_B
CTRPGNS-T-R-RGILV---GT---RRFYT-TR---NIIGD---IRKAHC
>CCR5/CXCR4_AG1044_-_FR_-_02_AG
CTRSNNT---R-QSV-I---GP--GT--YA-TG----GIGD---IRQVHC
>CCR5/CXCR4_93RW_024_9686_RW_1993_A1
CTRPYNN-T-F-RRVRI---GP--GQSFHA-SD---NIVGD---IRKAHC
>CXCR4_05ZAFV26_-_ZA_2005_C
CTRPGKG-K-R-TRVRI---GP--GRTFYA-TG---AVTGD---IRKAHC
>CCR5_99CMLB20_3060_CM_1999_AG
CIRPNNN-A-I-KNVGI---GP--GQTFYT-TG---KIIGN---ISQAYC
>CCR5/CXCR4_99ZACM9_4195_ZA_1999_C
CARPGNN-T-I-KRIRI---GP--RYAFYA-KE---TIIGD---IRQAHC
>CCR5_01CM_1475MV_9934_CM_2001_02_AG
CTRTGKN-T-R-TSIHM---GP--GQAFFA-TG---EVIRD---IRLAYC
>CXCR4_99CMBD6_3067_CM_1999_AG
CTRPGNP-I-R-KRIGI---GP--GQAFHA-TG---NIIGD---IRRAQC
>CXCR4_pBD6_15_-_CM_1999_02_AG
CTRPGNP-I-R-KRVGI---GP--GQAFHA-TG---NIIGD---IRRAQC
>CCR5_01CMNYU6283_5150_CM_2001_A
CIRPNNN-T-R-KSIRI---GP--GQAFYA-RG---DVISN---IRHAYC
>CCR5_99CMLB5_5242_CM_1999_A
CIRPNNN-T-R-RGIHI---GP--GQAFYA-RG---AIIGD---IRQAYC
>CCR5_99CMLB26_3062_CM_1999_A
CIRPNNN-T-R-KGIHI---GP--GQAFYA-RG---DIIGN---IRHAFC
>CCR5_Pat2_1_1_11101_US_-_B
RVRPNNN-T-R-RSIHI---GL--GRRFYT-T----EIVGD---IRKAYC
>CXCR4_7069P_c11_6996_US_-_B
CTRPYNL---K-KSITR---GP--GRVIYS-TG---DIMGD---IRKAHC
>CXCR4_TYBE_4573_US_-_B
CTRVSKN-I-RQKRIKI---GP--GRAFVA-TG---DI-GD---IRKAHC
>CCR5/CXCR4_00ZADu151_Mar_00_2483_ZA_2000_C
CTRPNSN-K-R-RGVRI---GP--GLSFFA-TR---KIIGD---IRQAHC
>CCR5_99UGA08483_9697_UG_1999_D
CTRPYNN-T-I-QSVQM---GP--GRAWYT-SG--ITIIGD---IRQAHC
>CXCR4_92UG_029_638_UG_1992_A1
CTRPNNNIS-R-RRIHI---GR--GQAFYA-TG---GMTGN---IRQAYC
>CCR5/CXCR4_TC29_3417_ZW_2001_C
CTRPGNN-T-R-KGLRI---GP--GRTIYA-TE---VTVGD---IRQAYC
>CCR5_LTNP2_12257_RW_1988_A
CTRPNNN-T-I-TSIRI---GP--GQAFY--TG---TVTG----IR-AYC
>CXCR4_BZ167_10007_BR_1989_B
CTRPNNK-A-R-RRIRI---GP--GRTFY--TG---KIVGD---IRQAYC
>CCR5/CXCR4_WR27_3099_US_1988_B
CTRPGNK-I-R-RRIHI---GP--GRAFYT------DRVGD---IRQAYC
>CCR5/CXCR4_KER2008_4232_KE_2000_A1
CTRPNNN-T-R-RGVHI---GL--GRRFYT-T----QVVGD---IRQAYC
>CCR5/CXCR4_99CMYD3_3068_CM_1999_AG
CTRPGNN-T-R-RRMRI---GP--G--YFY-TK---RIIGD---IRQAHC
>CCR5/CXCR4_2239_68_2_19522_SE_-_B
CTRPNNY-T-R-KGIRT---GP--GRAFYV-T----KTIGD---IKQAHC
>CCR5/CXCR4/CCR3/CCR1_99CMLB33_3074_CM_1999_F2
CTRPGNK-T-R-RSMRI---GP--GRVFYA-T----NIIGD---IRKAYC
>CCR5_CM4/99ZACM4_2469_ZA_1999_A1CDGKU
CIRPTNN-T-R-QSIRF---GP--GQVFFG-T----DVIGD---IRQAHC
>CCR5_VI761_1_21141_BE_-_D
CTRASNN-T-R-QSVRI---GP--GQAYFT-T----EIIGN---IRRAHC
>CCR5/CXCR4_DM1_10_28510_UG_-_D
CTRPYNN-T-I-QSTRI---GP--GQAFYT-SG---RIIGD---IRKAHC
>CXCR4_VI820_4_21142_BE_-_A1
CIRPGIN-T-R-QGVRI---GP--GRAFFI-RN---NIIGD---IRKAFC
>CXCR4_99ZASW12_15030_ZA_1999_C
CMRPGNN-T-R-KRVRI-GIGP--RQTFYA-PG---GINKD---IRQAHC
>CCR5_VI2641_16035_BE_2002_02_AG
CTRPNNN-T-R-RDIGI---GP--GQTFFA-AG---AIIGD---IRQASC
>CCR5/CXCR4_41CC1_-_TH_2006_01_AE
CTRPNNN-T-R-TRVTM---GP--GHVFYK-TG---DIIGD---IRRAFC
>CCR5/CXCR4_41PB3_-_TH_2006_01_AE
CTRPNNN-T-R-TRVTM---GP--GHVFYK-TG---DIIGD---IRRAFC
>CCR3/CXCR4_1865_70_2_19519_SE_-_B
CTKSNYN-I-I-KRIPI---GP-GGRAFYT-TG---QIIGN---IRQTHC
>CXCR4_MN/AF075720_1_US_-_B
CTRPNYN-K-R-KRIHI---GP--GRAFYT-TK---NIKGT---IRQAHC
>CCR5_02GH_NKS02_19227_GH_2002_-
CTRPNNN-T-S-KSIRI---GP--GQAFYA-TD---RITGN---IRHAYC
>CCR5_LTNP10_12264_RW_1988_A
CTRHNNN-T-R-TSIRI---GP--GQAFYA-TG---SIIGD---IKRVSC
>CCR5/CXCR4_GUN_1rWT_V_-_JP_-_B
CTRPNNN-T-R-KSITI---GS--GRAFHA-IE---KIIGN---IRQAHC
>CCR5/CXCR4_AG1051_-_FR_-_02_AG
CTRP----T---RRVPI---GP--GQTFYA-R----RIIGD---IR-AHC
>CCR5_02GH_NT22_19250_GH_2002_-
CTRPNNN-T-R-KGIPI---GP--GQAFY--TN---TIVGD---IRLAYC
>CCR5_NKU3006_4265_KE_2001_D
CTRPSNN-T-R-QSIRI---GP--GQAFYT-T----EVIGN---IRLAFC
>CCR5_00ZATM28_12334_ZA_2000_C
CIRPQNN-T-V-KSVRI---GP--GQTFYT-TG---QVVGD---IRKAHC
>CCR5_99CC8_-_TH_2006_01_AE
CIRPSNN-T-R-TSVAI---GP--GAAFYK-TG---EIIGD---IRKAHC
>CCR5_105PL2_-_TH_2006_01_AE
CIRPSNN-T-R-TSVAI---GP--GAAFYK-TG---EIIGD---IRKAHC
>CCR5_99PB2_-_TH_2006_01_AE
CIRPSNN---R-TSVAI---GP--GAAFYK-TG---DIIGD---IRKAHC
>CCR5_105_10158_KE_1994_A1C
C-RPNNT-----RKIGV---GP--GQTFYA------GIIGD---IRQAHC
>CCR5_T28_R5_1_11540_FR_-_B
CTRPSNN-T-R-KSVHI---GP--GRALYT-T----DIIGD---IRKAYC
>CCR5/CXCR4_patient_WC32_-_US_-_B
CTRPNNN-T-R-RDIPM---GP--GRAYFA-AT---DIIGN---IRQAHC
>CCR5_55PL1_-_TH_2006_01_AE
CIRPSNN-T-R-TSIHI---GP--GQSFYK-TG---DIVGN---IRQAYC
>CCR5_PR103pre_01_10827_CH_1998_01_AE
CIRPFEN-T-R-TSVRI---GP--GQVFYK-TG---DIIGD---IRSAFC
>CCR5_1051_12_C22_13622_US_1997_B
CERPNNN-T-R-RSIHI---GP--GRAFYA--G---EIIGN---IRKAYC
>CCR5/CXCR4_05ZAFV27_-_ZA_2005_C
CTRPSNN-T-R-KRIRV---GP--GQTVYA-TD---AIIGD---IRQAHC
>CCR5/CXCR4_M0_05_487_16054_BE_1994_B
CTRPGTK-T-R-RLIHI---GP--GRAFYT-T----DRIGD---IRQAHC
>CCR5_S134_6380_MW_1996_C
CTRPNNN-T-R-RSYGI---GP--GQAFRA-TT---NIIGD---IRKAHC
>CCR5_47CC11_-_TH_2006_01_AE
CTRPSNN-T-R-TSISF---AP--GQAFYQ-TG---DIIGD---IRKAFC
>CCR5_47PL1_-_TH_2006_01_AE
CTRPSKH-T-R-TSISF---AP--GQAFYQ-TG---DIIGD---IRKAFC
>CCR5_02CM_1970LE_7863_CM_2002_02_AG
CVRPGNN-T-I-RSIRI---GP--GQSFHG-TG---NIIGD---IRQAHC
>CCR5_WICU_C1_13496_US_2005_B
CTRLSNN-T-R-KGVHL---GP--GSAMYA-TG---EIIGD---IRQAHC
>CCR5/CXCR4_TC22_3412_ZW_2001_C
CTRPGNK-T-R-QSIRI---GIGRGQSFHA-TG---AIIGD---IRKAYC
>CCR5/CXCR4_RF/HAT3_8_US_1983_B
CTRPNNN-T-R-KSITK---GP--GRVIYA-TG---QIIGD---IRKAHC
>CXCR4_patient_WC28_4308_US_-_B
CIRPNNN-T-R-RSIHI---GP--GRAFYA-TG---RVIGD---VRRAYC
>CCR5_98UG57128_3961_UG_1998_D
CTRPSNN-T-R-KGVHI---GP--GQAIYS-TG---QIIGD---IRKAHC
>CCR5_00ZATM25_12329_ZA_2000_C
CTRPNNN-T-R-QGIGI---GP--GQTFYA-HT---NIIGD---IRQAHC
>CXCR4_99ZATM2_8187_ZA_1999_C
CARPGNN-T-R-KMMRI---GIGRGQTFYA-NG---QVIGD---IRQAHC
>CCR5/CXCR4_AG1047_-_FR_-_02_AG
CTRPNNN-T-R----VI---GP--GRAFYT-TG---DIIG----IR-AYC
>CXCR4_IIIB/LAI_19535_FR_1983_B
CTRPNNN-T-R-KSIRI-QRGP--GRAFVT-IG----KIGN---MRQAHC
>CXCR4_NL43/pNL43/NL4_3_325_FR_1985_B
CTRPNNN-T-R-KSIRI-QRGP--GRAFVT-IG----KIGN---MRQAHC
>CCR5/CXCR4_99ZASW30_8182_ZA_1999_C
CTRPNNN-T-R-KSVRI---GIGRGHAFYT-TG---KVIGN---IRQAHC
>CCR5_NDROM_A_-_AU_-_B
CTRPNNN-T-G-TCIPM---GP--GRAVCA-TG---DIIGN---IRQAYC
>CCR5_NDLPM_A_-_AU_-_B
CTRPNNN-T-G-TSIHM---GP--GRAVYA-TG---DIIGN---IRQAYC
>CCR5_NDRPM_A_-_AU_-_B
CTRPNNN-T-G-TSIHM---GP--GRAVYA-TG---DIIGN---IRQAYC
>CCR5_NDLFM_A_-_AU_-_B
CTRPNNN-T-G-TSIPM---GP--GRAVYA-TG---DIIGN---IRHAYC
>CCR5_NDRFM_A_-_AU_-_B
CTRPNNN-T-G-TSIHM---GP--GRAVYA-TG---DIIGN---IRHAYC
>CCR5_NDLFC_2_-_AU_-_B
CTRPNNN-T-R-TSIPI---GP--GRAIYA-TG---DIIGN---IRQAYC
>CCR5_NDRPC_2_-_AU_-_B
CTRPNNN-T-R-TSIPM---GL--GRAMYA-TG---DIMGN---IRQAYC
>CCR5_NDRPT_A_-_AU_-_B
CTRPNNN-T-R-TSIHM---GP--GRALYA-TG---DIIGD---IRHAYC
>CCR5_EDRPM_C_-_AU_-_B
CTRPNNN-T-R-TSIPM---GP--GRALYA-TG---DIIGN---IRQAYC
>CCR5_NDRPM_B_-_AU_-_B
CTRPNNN-T-R-TSIHM---GP--GRALYA-TG---DIIGN---IRQAYC
>CCR5_NDLPT_A_-_AU_-_B
CTRPNNN-T-R-TSIHM---GP--GRALYA-TG---DIIGN---IRQAYC
>CCR5_NDROC_3_-_AU_-_B
CTRPNNN-T-R-TRIHM---GP--GRAMYA-TG---DIIGN---IRQAYC
>CCR5_NDLFT_A_-_AU_-_B
CTRPNNN-T-R-TSIHM---GP--GRAMYA-TG---DIIGN---IRQAYC
>CCR5_NDRPMON_B_-_AU_-_B
CTRPNNN-T-R-TSIHM---GP--GRAMYA-TG---DIIGN---IRQAYC
>CCR5_NDRPC_3_-_AU_-_B
CTRPNNN-T-R-TSIHM---GP--GRAMYA-TG---DIIGN---IRQAYC
>CCR5_NDRPC_1_-_AU_-_B
CTRPNNN-T-R-TSIHM---GP--GRAMYA-TG---DIIGN---IRQAYC
>CCR5_NDRPC_4_-_AU_-_B
CTRPNNN-T-R-TSIHM---GP--GRAMYA-TG---DIIGN---IRQAYC
>CCR5_NDRPC_5_-_AU_-_B
CTRPNNN-T-R-TSIHM---GP--GRAMYA-TG---DIIGN---IRQAYC
>CCR5_NDLPT_B_-_AU_-_B
CTRPNNN-T-R-TSIPM---GP--GRAMYA-TG---DIIGN---IRHAYC
>CCR5_NDROC_4_-_AU_-_B
CTRPNNN-T-R-TSIPM---GS--GRAMYA-TG---DIIGN---IRQAYC
>CCR5_NDROM_B_-_AU_-_B
CTRPNNN-T-R-TGIPM---GP--GRAMYA-TG---DIIGN---IRQAYC
>CCR5_EDRFMON_B_-_AU_-_B
CTRPNNN-T-R-TSIPM---GP--GRAMYA-TG---DIIGN---IRQAYC
>CCR5_NDRFC_2_-_AU_-_B
CTRPNNN-T-R-TSIPM---GP--GRAMYA-TG---DIIGN---IRQAYC
>CCR5_NDROC_1_-_AU_-_B
CTRPNNN-T-R-TSIPM---GP--GRAMYA-TG---DIIGN---IRQAYC
>CCR5_NDLFMON_B_-_AU_-_B
CTRPNNN-T-R-TSIPM---GP--GRAMYA-TG---DIIGN---IRQAYC
>CCR5_NDLPC_1_-_AU_-_B
CTRPNNN-T-R-TSIPM---GP--GRAMYA-TG---DIIGN---IRQAYC
>CCR5_NDROT_A_-_AU_-_B
CTRPNNN-T-R-TSIPM---GP--GRAMYA-TG---DIIGN---IRQAYC
>CCR5_NDROMON_A_-_AU_-_B
CTRPNNN-T-R-TSIPM---GP--GRAMYA-TG---DIIGN---IRQAYC
>CCR5_NDLPMON_B_-_AU_-_B
CTRPNNN-T-R-TSIPM---GP--GRAMYA-TG---DIIGN---IRQAYC
>CCR5_NDLPC_4_-_AU_-_B
CTRPNNN-T-R-TSIPM---GP--GRAMYA-TG---DIIGN---IRQAYC
>CCR5_NDRFC_9_-_AU_-_B
CTRPNNN-T-R-TSIPM---GP--GRAMYA-TG---DIIGN---IRQAYC
>CCR5_NDLFC_3_-_AU_-_B
CTRPNNN-T-R-TSIPM---GP--GRAMYA-TG---DIIGN---IRQAYC
>CCR5_NDRFC_1_-_AU_-_B
CTRPNNN-T-R-TSIPM---GP--GRAMYA-TG---DIIGN---IRQAYC
>CCR5_NDLPMON_A_-_AU_-_B
CTRPNNN-T-R-TSIPM---GP--GRAMYA-TG---DIIGN---IRQAYC
>CCR5_NDLFC_4_-_AU_-_B
CTRPNNN-T-R-TSIPM---GP--GRAMYA-TG---DIIGN---IRQAYC
>CCR5_NDLPM_B_-_AU_-_B
CTRPNNN-T-R-TSIPM---GP--GRAMYA-TG---DIIGN---IRQAYC
>CCR5_NDRFMON_B_-_AU_-_B
CTRPNNN-T-R-TSIPM---GP--GRAMYA-TG---DIIGN---IRQAYC
>CCR5_NDLPC_3_-_AU_-_B
CTRPNNN-T-R-TSIPM---GP--GRAMYA-TG---DIIGN---IRQAYC
>CCR5_NDROMON_B_-_AU_-_B
CTRPNNN-T-R-TSIPM---GP--GRAMYA-TG---DIIGN---IRQAYC
>CCR5_NDRFT_B_-_AU_-_B
CTRPNNN-T-R-TSIPM---GP--GRAMYA-TG---DIIGN---IRQAYC
>CCR5_C2_R5_ci_10927_SE_-_01_AE
CTRPYNN-T-R-TSVRI---GP--GQ-FYK-TG---DIIGD---IRRAYC
>CXCR4_M3_2D_10929_SE_-_01_AE
CTRPFNN-T-R-TSVGV---GP--GQVFYK-TG---DIIGD---IRRAYC
>CCR5_99ZALT45_7354_ZA_1999_C
CSRIGNN-T-R-TSIGI---GP--GQAFFA-TG---DIIGN---IRKAHC
>CXCR4_01ZARP1_8183_ZA_2001_C
CIRPGNN-T-R-KRVRL-GIGP--GQTFYA-TG---RVIRD---IRQAHC
>CXCR4_N7_WEEK_12_31866_US_2005_B
CKRPNNN-A-R-RHIHI---GP--GRAFYA-T----DIIGN---IRQAYC
>CCR5_LTNP11_12265_RW_1988_A
CIRPSNN-T-R-KSVHI---GP--GQAFYA-TD---TITGN---IRQAHC
>CCR5_02CM_0013BBY_7860_CM_2002_02_AG
CTRPSNN-T-R-TSVRI---GP--GQTFYG-TG---EIIGD---IRKAYC
>CCR5_96BW_013_-_BW_1996_C
CTRPSNN-T-R-TSIRI---GP--GQTFYA-TG---EIIGD---IRKAHC
>CCR5/CXCR4_TC08_3408_ZW_2001_C
CTRPNNN-T-R-KSVRI---GIGRGQAIYA-KK---AIIGD---IRQAHC
>CCR5_PR123pre_01_10833_CH_1996_B
CTRPNNN-T-K-RSVNI---VP--GRAIYT-T----DIIGD---IRQAHC
>CCR5/CXCR4_patient_WC47_-_US_-_B
CTRPNNN-T-R-KSITM---GP--GKVFYA-T----DIIGD---IRQAHC
>CCR5_SC25C_8B3_13486_TT_1997_B
CTRPNNN-T-R-RGVTI---GP--GRVFY--TG---EVTGD---IRQAHC
>CCR5_TT35P_11H8_27237_TT_1999_B
CSRPNNN-T-R-RSVHI---GP--GRAWY--TG---EIIGD---IRQAHC
>CCR5/CXCR4_SC24-QH1520c.2_13506_TT_-_B
CTRPNNN-T-R-KSIRM---GI--RRAFY--TR---EIIGD---IRQAHC
>CCR5_VI48_16046_BE_1986_G
CIRPNNN-T-R-KGIHI---GP--GRMFYA-T----RVVGD---IRQAHC
>CCR5_patient_WC44_-_US_-_B
CTRPNNN-T-R-KGIYI---GP--GRRFYA-AR---KIIGD---IRQAHC
>CCR5_99ZACOT9_12309_ZA_1999_C
CTRPNNN-T-R-QSIRI---GP--GQAFFA-AK---DIIGD---IREAHC
>CCR5_Q45D6_678_KE_1994_A2
CTRPNNN-T-R-RSIHF---GP--GQAFY--TN---NIIGD---IKQAHC
>CCR5_S191_6374_MW_1996_C
CVRPNNN-T-R-KSIRI---GP--GQTFYA-TN---GIIGD---IREAHC
>CCR5_RS016_-_BR_2003_C
CTRPNNN-T-R-KSIRI---GP--GQTFYA-TR---GIIGD---IREAHC
>CCR5_C012_14721_MW_1996_C
CTRPGNN-T-R-RSVRI---GP--GQAFYA-TG---EIIGN---IRRAHC
>CCR5_A246_7085_TZ_2001_C
CTRPGNN-K-R-RSVRI---GP--GQTFYA-TG---EIIGN---IREAHC
>CCR5_ZM249M_10585_ZM_2003_C
CTRPNNN-T-R-KSIRI---GP--GQTFYA-TG---EIIGK---IREAHC
>CCR5_99ET14_10755_IL_1999_C
CTRPNNN-T-R-RSIRI---GP--GQTFYA-TG---EIIGN---IREAHC
>CCR5_ZM233M_10580_ZM_2002_C
CTRPNNN-T-R-KSIRI---GP--GQSFYA-TG---EIVGN---IREAHC
>CCR5_KNH1207_4246_KE_2000_A1
CTRPSNN-T-R-KSVRI---GP--GQAFYT-TG---DITGD---IRQAYC
>CCR5_96CM_MP538_20683_CM_1996_02A
CTRPNNN-T-R-KSVRI---GP--GQAFYT-TT---DITGD---IRQAHC
>CCR5_99ZALT5_7355_ZA_1999_C
CIRTGNN-T-R-KSVRI---GP--GQTFYA-TD---GIIGD---IRKAYC
>CCR5_367/ME1_3089_US_1997_B
CTRPNNN-T-R-RSVRI---GP--GGAMFR-TG---DIIGD---IRQAHC
>CCR5_Q0_78_469_16055_BE_1994_B
CIRPNNN-T-R-KGIHL---GP--GGALYA-TG---GIIGD---IRQAYC
>CCR5/CXCR4_dp12_a4_12937_NL_1990_B
CTRPNNN-T-R-RRIHI---GP--GRAVYT-TG---QIIGD---IRKAYC
>CCR5_TZ7_-_TZ_-_A1
CTRPNNN-T-R-KSIHI---GP--GQAFYA-IG---DVIGN---IRQAQC
>CCR5_CAP210_2_00_E8_20446_ZA_2005_C
CIRPGNN-T-R-RSIRI---GP--GQAFYA-MG---DIIGN---IREAHC
>CCR5_7120C_c01_6995_US_-_B
CIRPNNN-T-R-KSINI---GP--GRAMYA-TE---QITGD---IRQAHC
>CCR5_99CMLB40_3064_CM_1999_U
CTRPNNY-T-R-KSIPI---GP--GRAVFK-TG---DIIGD---IRQAYC
>CCR5_CH40E_C9_28465_US_2006_B
CTRPNNN-T-R-KSIPM---GP--GKAFYA-RG---DITGD---IRKAYC
>CCR5/CXCR4_TC04_3407_ZW_2001_C
CTRPSNN-T-R-KSARI-GVGP--GQAFYA-IK---KIIGD---IRQAHC
>CCR5_LTNP12_12266_RW_1988_A
CTRPSNN-T-R-TSISI---GP--GQSFYA-TG---AIIGD---IRQAHC
>CCR5_22PL1_-_TH_2006_01_AE
CTRPFNN-T-R-TSIHI---GP--GQAFYK-TG---GIIGD---IRQAYC
>CCR5_00CMNYU786_14494_CM_2000_G
CTRPGNN-T-R-KGIGI---GP--GQMFYA-TG---SITGD---IRQAHC
>CCR5_1054_07_TC4_27182_US_1997_B
CTRPNNN-T-I-KGIHI---GP--GRAFYT-TG---QVIGD---IRKAYC
>CCR5_patient_WC45_-_US_-_B
CTRPHNN-T-R-KGIHI---GP--GRAFYT-AE---KIVGD---IRQAHC
>CXCR4_VI321_16044_BE_1989_B
CTRPNNN-T-R-KGIRI---GP--GRAFIA-TD---KIIGD---IRQAHC
>CCR5_THRO_10154_US_2000_B
CTRPNNN-T-S-KSIHM---GP--GGAFFA-TG---RIIGD---IRKAYC
>CCR5_7047C_c01_6968_US_-_B
CTRPNNN-T-R-KSIHM---GP--GRVLYT-TG---GITGD---IRQAHC
>CCR5/CXCR4_00CMNYU805_5158_CM_2000_U
CIRPNNN-T-R-KGIHL---GP--GQAFYA-TG---EIVGD---IRQAYC
>CCR5_02GH_NT17_19243_GH_2002_-
CARPNNN-T-R-KGIHL---GQ--GQTFFA-TG---EIIGD---IRQAHC
>CCR5/CXCR4_VI218_16029_BE_1989_B
CIRPNNN-T-R-KRIYI---GP--GRAVYT-TR---AIIGD---IRQAHC
>CCR5_LSP7_-_RW_1988_C
C-RPGNN-T-R-ES-RI---GP--GQAFFA-TG----VIGD---IRKAYC
>CCR5_TV019_891_ZA_1998_C
CTRPGNN-T-R-KSIRI---GP--GQAFFA-TG---AIIGD---IRKAYC
>CCR5_VI820_1_21142_BE_-_A1
CIRPGNN-T-R-QSVRI---GP--GQAFFA-T----DIIGD---IRKAFC
>CCR5_98ZA528_14293_ZA_1998_C
CIRPGNN-T-R-QSIRI---GP--GQTFFA-TG---DIIGD---IRQALC
>CCR5_00ZATM26_12330_ZA_2000_C
CIRPGNN-T-R-RSVRI---GP--GQTFFA-TG---DIIGD---IRQAHC
>CCR5_03BW_0856_-_BW_2003_C
CIRPGNN-T-R-KSVRI---GP--GQTFFA-TG---DIIGD---IRKAHC
>CCR5_05ZAFV6_-_ZA_2005_C
CARPGNN-T-R-KSVRI---GP--GQTFFA-TG---DIIGD---IRKAHC
>CXCR4_99CMBD5_3066_CM_1999_AG
CTRPGNN-T-R-KSIRI---GIGRGQTFYA-NG---RVVGD---IRQAHC
>CXCR4_99ZATM1b_8189_ZA_1999_C
CTRPNNN-T-R-KNVRI---GIGRGQTFYA-NG---RIIGN---IRQAHC
>CCR5_AG1014_-_FR_-_02_AG
CTRPGNN-T-R-QSVRI---GP--GQVFYA------NPIID---IRQAHC
>CCR5_AG1010_-_FR_-_02_AG
CIRPGNTKS-R---------GP--GQAFYA-TD-----IGD---IRQAHC
>CCR5_AG1013_-_FR_-_02_AG
CTRPNNN-T-R--SVRI---GP--GQAFYA---------GD---IGIQAC
>CCR5_99CM_MP1433_20513_CM_1999_A
CTRPNNN-T-R-RSVRI---GP--GQAYYA-TG---EIIGD---IRKAYC
>CCR5_92NG003_583_NG_1992_A1G
CTRPNNN-T-R-KSIRI---GP--GQAFYA-TG---EIIGQ---E-----
>CCR5_301660N/92US660/14572_4475_US_1992_B
CTRPNNN-T-R-KSIPM---GP--GKAMYA-TG---EIIGD---IRKAYC
>CCR5_APV_5_24050_US_2003_B
CTRPNNN-T-R-KSIHM---GP--GKAFYA-TG---EIIGD---IRKAYC
>CCR5_RU23_-_RU_-_F1
CTRPNNN-T-R-KSIHF---GP--GQAFYA-TG---EIIGD---IRKAYC
>CCR5_RU29_-_RU_-_F1
CTRPNNN-T-R-KSIRI---GP--GQAFYA-TG---EIIGD---IRKAYC
>CCR5_AG1025_-_FR_-_02_AG
CTRPGNN-T-R-KMI-----GP--GQTFYA-YE-----IGD---IRQAYC
>CCR5_00ZATM33_12331_ZA_2000_C
CIRPNNN-T-R-QSVRI---GP--GQTFFA-N----DIIGD---IRQAHC
>CCR5/CXCR4_AG1043_-_FR_-_02_AG
CTRPNNN-T---TGIHI---GP--GQTFYA-TG----IIG----IRQA-C
>CCR5/CXCR4_DM9_14_28505_UG_-_D
CTRPNNN-T-R-QGVHL---GP--GQALFT-T----DVIGD---IRQAYC
>CCR5_326MPc07_29450_UG_1997_D
CTRPNNN-T-R-QGVHI---GP--GQALYT-T----DIIGD---IRQAYC
>CCR5_326FIc01_29446_UG_1997_D
CTRPNNN-T-R-KGVHI---GP--GQALYT-T----DIIGD---IRQAYC
>CCR5_LSP2_-_RW_1988_A
CT-PNNT---R-KSVRI---GP--GQAFHA-TG----IIGE---IRKAHC
>CCR5_AG1027_-_FR_-_02_AG
C-RPGNN-K-R-TSIRI---GP--GQT-YA-TG---EIIGN---IRQAQC
>CCR5_99UGE08364_3983_UG_1999_D
CTRPSNN-T-R-QSIRI---GP--GLAFYT-T----KIIGD---IRQAHC
>CCR5_DU178/98ZADU178_2476_ZA_1998_A2C
CTRPNNN-T-R-RSVRI---GP--GQAFY--TS---DIIGD---IREAHC
>CCR5_AG1023_-_FR_-_02_AG
CIRPNNN-T-R-KSVRI---GP--GQTFYA-TG---DIIGI-----KAYC
>CCR5_00KE_KER2018_4237_KE_2000_A
CARPSNN-T-R-KSVHI---GP--GQAFYA-TG---AITGD---IRQAYC
>CCR5_02GH_NT33_19244_GH_2002_-
CTRPNNN-T-R-TSVRI---RP--GQTFYG-TG---EIIGN---IRQAHC
>CCR5_02GH_NT34_19245_GH_2002_-
CTRPNNN-T-R-TSVRI---GP--GQTFYG-TG---DIIGN---IRQAHC
>CCR5_368MPc02_29453_UG_1997_A1
CTRPNNN-T-R-KGVHI---GP--GQAFFA-AG---DIIGN---IRQAYC
>CCR5_368FIc01_29449_UG_1997_A1
CTRPNNN-T-R-KGVHI---GP--GQAFFA-TG---DIIGD---IRQAYC
>CCR5_97CM_MP582_20529_CM_1997_A
CTRPNNN-T-R-KSVHI---AP--GQAFYA-TG---AIIGD---IRRAYC
>CCR5_N6_WEEK_20_31865_US_2005_B
CTRPNNN-A-R-KSINI---GP--GRAFYA-AT---DIIGD---IRQAHC
>CCR5_99UGA07412_3975_UG_1999_D
CIRPNNN-T-R-KSIRI---GP--GQALYT-T----DIIGN---IRQAHC
>CCR5_6101_4633_US_1994_B
CTRPNNN-T-R-KSIHM---GP--GAAFYA-RG---EVIGD---IRQAHC
>CCR5_SC13C_2G9_10388_TT_1996_B
CTRPGNN-T-R-KGITI---GP--GSVFY--TG---EIIGD---IRQAHC
>CCR5_SC20_8A8_13485_TT_1994_B
CTRPNNN-T-R-RDITI---GP--GRVFY--TG---EIIGD---IRQAHC
>CCR5/CXCR4_TC13_3410_ZW_2001_C
CTRPNNT---R-KSVGI---GP--GKTFYA-HG---EVIGN---IRQAHC
>CCR5_S180_6388_MW_1996_C
CTRPGNN-T-R-TSIRI---GP--GQTFFA-N----NIIGD---IRQAHC
>CCR5_99ZALT42_7353_ZA_1999_C
CTRPGNN-T-R-QSIRI---GP--GQAFY--TN---NIIGD---IRQAHC
>CCR5_AG1022_-_FR_-_02_AG
CTRLNNN-T-R-TSIRI---GP--GQSFHA-TG---QIVGD---IRQAHC
>CCR5_APV_17_24062_US_2002_B
CARPNNS-T-R-KGIHI---GP--GRAFYA-AA---DIIGD---IRQAHC
>CCR5_SC31_4E11_13487_TT_1994_B
CTRPNNN-T-R-KGIHI---GP--GKVFY--TG---EIVGD---IRQAHC
>CCR5_LSP12_-_RW_1988_A
CTRPNNN-T-R-RSV-I---GP--GRAFYA-TG---DIIGD---IRRASC
>CCR5_LSP13_-_RW_1988_A
CTRPNNN-K-R-TSVRI---GP--GQVFFA--G---DIIGD---IRQAHC
>CCR5_00ZATM31_12335_ZA_2000_C
CTRPGSN-T-R-RSIRI---GP--GQAFY--TQ---DIIGD---IRQAHC
>CCR5_02GH_NT10_19241_GH_2002_-
CTRPNNN-T-R-KGIHI---GP--GQTFY--TN---KIIGN---IRQAHC
>CCR5_959_427_MW_1993_C
CTRPNNN-T-R-RSIRI---GP--GQVFYA-NN---DIIGD---IRQAHC
>CCR5_97ZAPET137_12311_ZA_1997_C
CIRPNNN-T-R-KSIRI---GP--GQVFYA-NN---DIIGD---IRQAHC
>CCR5_S045_14722_MW_1996_C
CPRPINN-T-R-RSVRI---GP--GQTFYA-TG---EIIGN---IRQAHC
>CCR5_S070_6369_MW_1996_C
CTRPINN-T-R-RSVRI---GP--GQTFYA-TG---GIIGN---IRQAHC
>CCR5_S119_6381_MW_1996_C
CIRPSNN-T-R-RSVRI---GP--GQTFYA-TG---EITGD---IRQAHC
>CCR5_FJ443124_-_KE_-_A1D
CIRPSNN-T-R-KSVRI---GP--GQTFYA-TG---EIMGD---IRQAHC
>CCR5_02GH_NNA01_19234_GH_2002_-
CTRPNNN-T-R-KGIHL---GP--GQTFYA-TG---GIIGD---IRQAHC
>CCR5_01CM_0008BBY_9958_CM_2001_02_AG
CIRPSNN-T-R-KSIRI---GP--GQTFYA-TG---AIIGD---IRRAHC
>CCR5_LSP10_-_RW_1988_C
CVRPHNN-T-R-KSIRI---GP--GQAFYA-TE---SIIGD---IRQAHC
>CCR5_S005_6353_MW_1996_C
CTRPNNN-T-R-KSIRI---GP--GQTFFA-TN---AIIGD---IRQAHC
>CCR5_99ZASW22_8567_ZA_1999_C
CTRPSNN-T-R-KSIRI---GP--GQAFYA-TN---EIIGD---IRQAHC
>CCR5_S141_6390_MW_1996_C
CTRPNNN-T-R-KSIRI---GP--GQAFFA-TN---EIIGD---IRQAHC
>CCR5_99CMLB6_3070_CM_1999_G
CTRPNNN-T-R-KSITL---GP--GQAFYA-TG---AIIGN---IRQAHC
>CCR5_99CMLB11_3072_CM_1999_G
CTRPNNN-T-R-KSISI---GP--GQAFYA-TG---DIIGD---IKKAYC
>CCR5_VI2676_16038_BE_2002_B
CIRPNNN-T-R-RSIPI---GP--GRAFYA-TG---GIIGD---IRKAYC
>CCR5_LTNP7_12261_RW_1988_A
CTRPYNN-T-R-KSVRI---GP--GQAFYA-TG---AIIGN---IRQASC
>CCR5_AG1042_-_FR_-_02_AG
CTRPNNN-T-R-TSIRI---GP--GQTFYA-NN---GIIGD---IRQAHC
>CCR5_99ZALT21_14879_ZA_1999_C
CIRPNNN-T-R-KSIRI---GP--GQSFHA-TG---EIIGN---IRQAHC
>CCR5_99ZASW4_8564_ZA_1999_C
CTRPSNN-T-R-KSIRV---GP--GQSFHA-TG---EIIGD---IRQAHC
>CCR5_JWF-JW3-975_13799_UG_1992_G
CTRPNNN-T-R-KSINL---GP--GQAIYA-TG---AIIGD---IRQAHC
>CCR5_63358_04_p3_27224_US_1997_B
CMRPNNN-T-R-KGIHI---GP--GGAFYA-TG---DIIGN---IRQAHC
>CCR5_6244_13_B5_27222_US_1996_B
CTRPSNN-T-R-KSIHM---GP--GGAFYA-TG---SIIGD---IRQAHC
>CCR5_62615_03_p4_27223_US_1996_B
CTRPNNN-T-R-KSIHI---GP--GGAFYA-AG---GIIGN---IRQAHC
>CCR5_CW010_1112_GB_1997_B
CTRPNNN-T-R-KSIPI---GP--GRALYA-TG---DIIGE---IRQAFC
>CXCR4_05ZAFV3_-_ZA_2005_C
CSRPGNN-T-R-KSVRI---GIGRGQTFYA-TG---KVIGD---IRQAHC
>CCR5_99ZASW35_15095_ZA_1999_C
CARPNNN-T-R-TSVRI---GP--GQAFYA-TN---DIIGK---IRQAHC
>CCR5/CXCR4_UGSE8131_314_SE_1995_A1
CTRPNNN-T-R-KSIRI---GP--GQAFYG-MG---DIIGD---IRKAHC
>CCR5_99CMLB4_3063_CM_1999_A
CIIPNNN-T-R-KSIHI---GP--GQAFYA-RG---DIIGD---IRQAHC
>CCR5_99CMLB25_3061_CM_1999_A
CIRPGNN-T-R-KSIHI---GP--GQAFYA-RG---DIIGD---IRQAHC
>CCR5_UG/primary/D76_-_UG_-_D
CSRPNNN-T-R-QSIRI---GP--GQAFYA-MG---DIIGD---IRKAYC
>CCR5_VI2678_16039_BE_2002_B
CTRLNNN-T-R-KSIPM---GP--GRAFYA-TG---DIIGD---IRKAHC
>CCR5_NAB08_pre_cl_11_1_23092_CH_-_B
CTRPNNN-T-R-RSISI---GP--GRAFYA-TG---EVIGD---IRQAHC
>CCR5_TV015_1103_ZA_1998_B
CTRPGNN-T-R-KSISM---GP--GRAFYA-TG---DIIGD---IRQAYC
>CCR5_H0_05_230_16051_BE_1994_B
CTRPNNN-T-G-KSISI---GP--GRAFYT-TG---EIIGE---IRQAYC
>CCR5_99ZASW26_8569_ZA_1999_C
CTRPSNN-T-R-TSVRI---GP--GQTFFA-TN---DVIGD---IRQAHC
>CCR5_SE7253_146_SE_1994_A1
CTRPSNN-T-R-TSIRI---GP--GQAFYA-TG---DITGD---IRQAHC
>CCR5_HIV_25710_2_15850_IN_1999_C
CARPSNN-T-R-TSIRI---GP--GQTFYA-TG---AITGD---IRQAHC
>CCR5_ACH490_23roB2_13826_NL_1984_B
CTRPNNN-T-R-KSIHL---GP--GRAFFT-TG---EIIGN---IRQAYC
>CCR5_62130_04_B10_16106_US_1996_B
CTRPNNN-T-R-RSIHI---GP--GRAFYT-TG---EVIGD---IKQAHC
>CCR5_1006_11_C3_4574_US_1997_B
CTRPNNN-T-R-KGIHI---GP--GRAFYA-TG---QIIGD---IKRAYC
>CCR5_600_15508_ES_-_B
CTRPNNN-T-R-KSIHI---GP--GKAFYA-TG---DVIGD---IRKAHC
>CCR5_CW012_1113_GB_1997_B
CTRLNNN-T-R-KSIHM---GP--GRAFFA-TG---EIIGD---IRQAHC
>CCR5_14PREB2_842_NL_-_B
CTRPSNN-T-R-KSIHL---GP--GRAFYA-TG---DIIGN---IRKAHC
>CCR5_9021_14_B2_16102_US_1998_B
CTRPGNN-T-R-KSIHI---AP--GRTFYA-TG---EIIGD---IRRAHC
>CCR5_TRJO_27235_US_2001_B
CTRPHNN-T-R-KSIHI---GP--GRAWYA-TG---DIIGD---IRKAYC
>CCR5/CXCR4_02GH_NKS18_19228_GH_2002_-
CTRPNNN-T-R-RSLRI---GP--GRTFYA-AG---KIIGD---IRQAHC
>CCR5_patient_WCM15_-_US_-_B
CTRPNNN-T-R-RSIHI---GP--GRAFHA-TG---EIVGN---IRQAHC
>CCR5_9020_20_TB1_27225_US_1998_B
CSRPNNN-T-R-RSIHI---GP--GRAFYA-TG---DITGD---IRKAHC
>CCR5_N5_DAY_1_31861_US_2005_B
CTRFNNN-T-R-KGIHI---GP--GRAFYA-TG---DIIGN---IRQASC
>CCR5_patient_WC52_-_US_-_B
CTRPNNN-T-S-KGIHM---GP--GKAFYA-TG---KIIGD---IRQAHC
>CCR5_WITO_10578_US_2000_B
CTRPGNN-T-R-RSINI---GP--GRAFYA-TG---AIIGD---IRKAHC
>CCR5_92BR019_1gCR_72_BR_1993_B
CTRPGNN-T-R-RSIHM---GW--GRAFYA-TG---DIIGD---IRQAHC
>CCR5/CXCR4_ACH16810_P23_12936_NL_-_B
CTRPNNN-I-R-KRIHI---GP--GRAFYT-TG---QIIGN---IRQAHC
>CCR5_U0_122_517_16058_BE_1994_B
CTRPNNN-T-R-KGIHM---GP--GKVFYA-TG---QIIGD---IRQAHC
>CCR5_1059_09_A4_23546_US_1998_B
CTRPNNN-T-R-KSITF---GP--GRAFYT-TG---DIIGD---IRKAYC
>CCR5_N8_DAY_1_31857_US_2005_B
CTRPNNN-T-R-KGIHI---GP--GRAFYA-TE---KITGD---IRQAHC
>CCR5_99ZASW14_8566_ZA_1999_C
CIRPNNN-T-S-KSIRI---GP--GQTFYA-TG---RIIGD---IRQAHC
>CCR5_CAAN_27173_US_2004_B
CTRPNNN-T-S-KSITI---GP--GRAFYA-TG---RIIGD---IRKAHC
>CCR5_99ZALT39_14880_ZA_1999_C
CIRPNNN-T-R-ESIRI---GP--GQAFYA-TG---GIIGD---IRQAHC
>CCR5_99ZATM5_15690_ZA_1999_C
CTRPNNN-T-R-QSIRI---GP--GQTFFA-TK---GIIGD---IRQAYC
>CCR5_02GH_NKS22_19229_GH_2002_-
CSRPGNN-T-R-RSVRI---GP--GQTLYA-AG---DIIGD---IRQAHC
>CCR5_01CMNYU5308_5162_CM_2001_A
CTRPSNN-T-R-KSIPI---GP--GQAIYA-TG---EIIGD---IRKAHC
>CCR5_03BW_0900_-_BW_2003_C
CTRPSNN-T-R-KGIRI---GP--GQTFYA-TG---DVIGD---IRQAHC
>CCR5_05ZAFV13_-_ZA_2005_C
CARPGNN-T-R-RSVRI---GP--GQAFYA-TG---EIIGD---IRKAHC
>CCR5_00ZATM22_12326_ZA_2000_C
CIRPGNN-T-S-KSIRI---GP--GQTFYA-TG---DVIGN---IRQAHC
>CCR5_HIV_0013095_2_30603_IN_2000_C
CTRPNEN-R-R-KSIRI---GP--GQAFYA-TG---DIIGD---IRQARC
>CCR5_97CM_MP801_20548_CM_1997_G
CTRPSNN-T-R-KSISF---GP--GQAFYA-TG---DIIGD---IKKAHC
>CCR5_VI178_16027_BE_1988_05_DF
CTRPNNN-T-R-KSIHL---GP--RQAFYT-TG---EIIGD---IRKAHC
>CCR5_TZ9_-_TZ_-_10_CD
CVRPSNN-T-R-KSIRI---GP--GQTFYA-TG---DITGD---IRQAHC
>CCR5_SE9488_13794_SE_1996_A1C
CTRPGNN-T-R-RSVHI---GP--GQAFYA-TG---DITGD---IRKAHC
>CCR5_99ZASW34_8571_ZA_1999_C
CTRPNNN-T-T-TSVRI---GP--GQTFYA-TG---DIIGN---IRAAHC
>CCR5_92RW025_1gCR_609_RW_1992_A
CVRPNNN-T-R-TSVRI---GP--GQTFYA-TG---EIIGD---IRRAFC
>CCR5_92RW025A_13769_RW_1992_A1
CVRPNNN-T-R-TSVRI---GP--GQTFYA-TG---EIIGD---IRQAFC
>CCR5/CXCR4_05ZAFV15_-_ZA_2005_C
CARPNNN-T-R-KHVRI---GIGRGQTFYA-TG---AIIGD---IRQAHC
>CCR5_AG1028_-_FR_-_02_AG
CVRPNNN-T---KVI-----GP--GQTFYA------TIIGD---I-QAHC
>CCR5_AG1030_-_FR_-_02_AG
CSRPNNN-T-R-KS-RI---GP--GQTFYA-TD-----IGD-------QC
>CCR5_LTNP1_12256_RW_1988_A
CTRPNNN-T-R-KSVHI---GP--GQAFYA------TIIGK---IRQAHC
>CCR5_LSP6_-_RW_1988_A
CTRPNNN-T-R-KSVHI---GP--GQAFYA-TG---AIIGN---IRQAHC
>CCR5_LSP11_-_RW_1988_A
CTRPSNT---R-KSVHI---GP--GKAFYA-TG---DIIGD---IR-AHC
>CCR5_KSM4030_4255_KE_2000_A1
CTRPSNN-T-R-KSVRI---GP--GQVFYA-T----DIIGN---IRQAHC
>CCR5_LSP4_-_RW_1988_A
CTRPNNN-T-R-TSVHI---GP--GQAFYA-TG---DIIGD---IRQAHC
>CCR5_AG1012_-_FR_-_02_AG
CTRPHNN-T-R-KSVHI---GP--GQAFYA-TG---DIIGD---IRQAHC
>CCR5_98ZA502_4004_ZA_1998_C
CTRPHNN-T-R-KSVRI---GP--GQAFYA-TG---DIIGN---IRQAHC
>CCR5_03BW_4499_-_BW_2003_C
CVRPNNN-T-R-KSIRI---GP--GQTFYA-TG---NIIRD---IRQAHC
>CCR5_AG1006_-_FR_-_02_AG
CIRP-NN-----RSVRI---GP--GQTFYA-TG---EIIGD---IRA--C
>CCR5_LSP14_-_RW_1988_A
CIRPNNT---R-KSVRI---GP--GQTFYA-TG---EIIGD---IRAAYC
>CCR5_99CM_MP1287_20503_CM_1999_G
CIRPGNN-T-R-KSIRI---GP--GQAFFA-TG---AIIGN---IRQAHC
>CXCR4_ZAM20_6408_ZM_1989_C
CARPGNN-T-R-KSIRI---GP--GQTFFA-TG---AIIGD---IRQAHC
>CCR5/CXCR4_TC25_3414_ZW_2001_C
CTRPGNN-T-R-RSVRI---GP--GQSFHA-TG---TIIGD---IRQAHC
>CCR5_1579A_11283_IN_2001_A1C
CTRPNNN-T-R-ESVRI---GP--GQTFY--TS---NIIGD---IRQAHC
>CCR5_patient_WCM7_-_US_-_B
CTRPNNN-T-R-KSIHI---GP--GRAFYG-T----DIIGD---IRQAHC
>CCR5_588_11202_ES_-_B
CTRPNNN-T-R-KGIHI---GP--GRAFYA-T----DIIGD---IRQAHC
>CCR5_P5_DAY_1_31863_US_2005_B
CTRPNNN-T-R-RGIHI---GP--GRAFYA-T----DIIGD---IRQAHC
>CCR5_LTNP4_15684_RW_1988_A
CTRPNNN-T-R-KSVHI---GP--GQAFYA-TG---DIIG----IRKAYC
>CCR5_03BW_1065_-_BW_2003_C
CIRPNNN-T-R-QSIRI---GP--GQAFFA-TG---DIIGD---IRQAYC
>CCR5_HIV_25711_2_13780_IN_1999_C
CIRPNNN-T-R-KSIRI---GP--GQTFYA-TG---DIVGD---IRQAYC
>CCR5_00CMNYU340_1982_CM_2000_A1G
CVRPNNN-T-R-KSVRI---GP--GQAFYA-TG---DIIGD---IRKAYC
>CCR5_02ZARP5_12316_ZA_2002_C
CIRPNNN-T-R-KSIRI---GP--GQAFYA-TG---DIIGD---IRKAYC
>CCR5_SE8891_144_SE_1995_A1
CIRPNNN-T-R-KSIRI---GP--GQAFYA-TG---DIIGD---IRQAYC
>CCR5_AG1040_-_FR_-_02_AG
CIRPGNN-T-R-KSVRI---GP--GQ-FYA-TG----AVGD---IRQAHC
>CCR5/CXCR4_92RW009_1gCR_13803_RW_1992_AC
CSRPNNN-T-R-KSVHI---GP--GQAFYA-TG---DVIGD---IRQAYC
>CCR5_89SM_145_10012_SO_1989_C
CTRYANN-T-R-KSVRI---GP--GQTFY--TN---DIIGD---IRQAHC
>CCR5_00CMNYU2541_5167_CM_2000_A1G
CTRPNNN-T-R-KSVRI---G---GQSFYA-T----DIIGD---IRKAYC
>CCR5_S018_6351_MW_1996_C
CVRPNNN-T-R-KSIRI---GP--GQTFYA-N----DIIGD---IRQAHC
>CCR5_S031_6375_MW_1996_C
CTRPNNN-T-R-KSIRI---GP--GQTFYA-N----DIIGD---IRQAHC
>CCR5_108MIc01_29444_UG_1997_D
CTRPNNN-T-R-KSIHL---GP--GQAFYT-T----KIIGD---IRQAYC
>CCR5_108FPc01_29466_UG_1997_D
CTRPNNN-T-R-QSIHL---GP--GQAFYT-T----KIIGD---IRQAYC
>CCR5/CXCR4/CCR3_ACH171_29roa10_711_NL_1988_B
CTRPGNN-T-R-KRIHI---GP--GRAFYT-TR---QIIGN---IRQAHC
>CCR5_ACH171_25rah6_711_NL_1987_B
CTRPGNN-T-R-KSIHI---GP--GRAFYT-TG---QIIGN---IRQAHC
>CCR5_AG1018_-_FR_-_02_AG
CIRPNNN-T---RKVRI---GP--GQTFYA-AG---EII-N---IRQAHC
>CCR5_97CM_MP570_11172_CM_1997_02A
CIRPNNN-T-R-ESVRI---GP--GQTFYA-TG---EIIGD---IRQAHC
>CCR5_97CM_MP568_20522_CM_1997_02_AG
CTRPNNN-T-R-RSVRI---GP--GQTFYA-AG---EIIGD---IRQAHC
>CCR5/CXCR4_AG1048_-_FR_-_02_AG
C-RPNNN-T-R-ESVRI---GP--GQTFYA-AG-----IG----IRQAHC
>CCR5_PR127pre_01_10835_CH_1997_B
CTRPNNN-T-R-KSIHM---GP--GRAFYT-TG---EIIGD---IRQAYC
>CCR5_5768_4622_US_1995_B
CTRPNNN-T-R-KSIHM---GP--GKVFYT-TG---EIIGD---IRQAHC
>CCR5_MACS2BR_13_895_US_-_B
CTRPNNN-T-R-KSIHM---GP--GKAFYT-TG----VIGD---IRQAHC
>CCR5_2282_41_10_19521_SE_-_B
CTRPNNN-T-R-KSIHM---GP--GRAFYT-TG---QIIGD---IRQAHC
>CCR5/CXCR4_2282_62_10_19521_SE_-_B
CTRPNNN-T-R-KSIHM---GP--GKAFYT-TG---QIIGD---IRQAHC
>CCR5_LTNP15_12269_RW_1988_A
CTRPNNN-T-R-RSVHI---GP--GQAFYA-TG----VIGD---IRQAHC
>CCR5_99CMLB31_3075_CM_1999_AG
CTRPNNN-T-R-TSVRI---GP--GQTFYA-TG---AIIGD---IRKAYC
>CCR5/CXCR4_TC23_3413_ZW_2001_C
CTRPNNN-T-R-KSVRI---GIGRGQTFYA-TG----IVGD---IRQAHC
>CCR5_12008_09_B33_16108_US_1999_B
CTRPSNN-T-R-RSINI---GP--GKAFYA-TG---EIIGN---IRQAHC
>CCR5_VI2687_16041_BE_2002_B
CTRPNNN-T-R-KSINI---GP--GRAFYS-TG---AIIGN---IRQAHC
>CCR5_LTNP8_12262_RW_1988_A
CTRPNNN-T-R-KSIHI---GP--GQALYT-T----DIVGD---IRQAHC
>CCR5_SE7535_62_SE_1994_A1
CTRPNNN-T-R-TSVPI---GP--GKVFYA-TG---EIIGD---IRQAHC
>CCR5_APV_1_24046_US_2001_B
CTRPNNN-T-R-KSIPI---GP--GRAFFA-T----DIIGD---IRQAHC
>CCR5_SC05_8C11_13484_TT_1993_B
CTRPNNN-T-R-KSIPI---GP--GSVFY--TG---EIIGD---IRQAHC
>CCR5_601FIC3_29445_UG_1999_A1
CTRPNNN-T-R-TSVRI---GP--GQAFYA-T----DIIGN---IRKAFC
>CCR5_601MPC7_29456_UG_1999_A1
CTRPNNN-T-R-TSVRI---GP--GQAFYA-T----DIIGD---IRKAYC
>CCR5_92RW008_b_606_RW_1992_A1
CTRPNNN-T-R-TSIRI---GP--GQSFH--TG---DIIGD---IRQAHC
>CCR5_LTNP3_12258_RW_1988_A
CIRPNNN-T-R-TSI-I---GP--GQAFYA-TG---DIIGN---IRQAHC
>CCR5_99CM_MP1378_20680_CM_1999_02_AG
CTRVANN-T-R-TSVRI---GP--GQTFYA-TG----IIGD---IRQAHC
>CCR5_PR118pre_01_12945_CH_1997_B
CTRPGNN-T-R-KSIHI---GP--GRAFYA-T----DIIGD---LRQAYC
>CCR5_2239_45_1_19522_SE_-_B
CTRPNNN-T-R-RDIHI---GP--GRAFYA-TG---GIIGN---IRQAHC
>CCR5_VI968_2_21144_BE_-_B
CTRPNNN-T-R-RSIHI---GP--GRAFY--TR---DIIGN---IRQAHC
>CCR5_TT29P_3A1_27236_TT_1998_B
CTRPNNN-T-R-KSVHI---GP--GKVFYA--G---EIIGD---IRQAHC
>CCR5_TT31P_2E10_13490_TT_1998_B
CTRPNNN-T-R-KSVHI---GP--GKVFYA--G---EIIGD---IRQAHC
>CCR5_AG1052_-_FR_-_02_AG
CTRPGNN-T-S-KSVRI---GP--GQVFYA-TG---RIIG----IRQAHC
>CCR5_99ZATM12_8188_ZA_1999_C
CTRPNNN-T-R-QSVRI---GP--GQVFYA-TN---DIIGD---IRQAYC
>CCR5_03GH_NSU26_19238_GH_2003_-
CTRPGNN-T-R-QS-RI---GP--GQTFYA-TG---DIIGD---IRKAFC
>CCR5_00CMNYU1818_14496_CM_2000_A1
CIRPNNN-T-R-RSVRI---GP--GQSFYT-T----DIIGD---IRQAHC
>CCR5_N3_DAY_1_31854_GB_2005_C
CTRPNNN-T-R-KSIRI---GP--GQTFFA-T----EIVGN---IRQAHC
>CCR5_99UGJ32228_3994_UG_1998_D
CTRPNNN-T-R-KSIRI---GP--GQAFYT-T----NIIGD---IRQAYC
>CCR5_97CM_MP573_20525_CM_1997_02_AG
CTRPDNN-T-R-KSVRI---GP--GQAFY--TN---EIIGD---IRKAHC
>CCR5_99ZATM3_12319_ZA_1999_C
CTRPGNN-T-R-KSIRI---GP--GQTFYA-N----DIIGD---IRQAYC
>CCR5/CXCR4_DU179_2482_ZA_1999_C
CTRPGNN-T-R-KSIRI---GP--GQAFY--TN---HIIGD---IRQAYC
>CCR5_99CMLB9_3071_CM_1999_AG
CTRPNNN-T-R-KRVPI---GP--GQTFYA-T----DIIGN---IRQAHC
>CCR5_S148_14719_MW_1996_C
CTRPINN-T-R-WSVRI---GP--GQTFYA-TG---DIIGD---IRQAHC
>CCR5_S021_6360_MW_1996_C
CPRPINN-T-R-WSVRI---GP--GQTFYA-TG---DIIGD---IRQAHC
>CCR5_62357_14_D3_16103_US_1996_B
CTRPNNN-T-R-KSIHI---GP--GQAFYT-TG---AIIGD---IRQAYC
>CCR5_01PB4ZA_5881_ZA_2001_C
CTRPNNN-T-R-RGIRI---GP--GQTFYA-TG---GIIGD---IRQAHC
>CCR5_020_633_RW_1992_A1
CTRPNNN-T-R-KGVRI---GP--GQAFYA-TG---GIIGD---IRQAHC
>CXCR4_TC28_1_14211_ZW_2001_C
CMRPNNN-T-R-KSVRI---GP--GQTFFA-TG---AIIGN---IRQAHC
>CCR5_98ZABLM84_12318_ZA_1998_C
CIRTGNN-T-R-KSVRI---GP--GQTFYA-TG---AIIGD---IRQAHC
>CCR5_02CM_0014BBY_7861_CM_2002_02_AG
CTRPGNN-T-R-KSVRI---GP--GQTFYA-SG---AIIGD---IRQSHC
>CCR5_120MPC12_29462_UG_1998_A1
CTRPGNN-T-R-KGIHI---GP--GQAFYA-TG---AIIGD---IRQAHC
>CCR5_C018_14723_MW_1996_C
CTRPNNN-T-R-KSVRI---GP--GQAFYA-TD---GIIGD---IRQAHC
>CCR5_S040_6384_MW_1996_C
CTRPNNN-T-R-KSIRI---GP--GQAFYA-TN---AIIGN---IRQAHC
>CCR5_92NG083/JV10832_13804_NG_1992_G
CIRPNNN-T-R-KSIPI---GP--GQAFYA-TG---DIIGD---IRQAHC
>CCR5_05ZAFV28_-_ZA_2005_C
CTRPNNN-T-R-TSVRI---GP--GQAFYA-TN---GIIGD---IRQAHC
>CCR5_patient_WCM13_-_US_-_B
CTRPNDN-T-R-KGINI---GP--GRAFYA-TG---EIIGD---IRQAHC
>CCR5_9014_01_TB1_16107_US_1997_B
CMRPNNN-T-R-KSINI---GP--GRAFYA-TG---DIIGD---IRQAHC
>CCR5_08preB2p_841_NL_-_B
CTRPSNN-T-R-KSINI---GP--GRAWYA-TG---EIIGD---IRKAHC
>CCR5/CXCR4_08preA4_841_NL_-_B
CTRPSNN-T-R-KSINI---GP--GRAWYA-TG---EIIGD---IRKAHC
>CCR5_s35_d0_c07_28163_US_-_B
CTRPSNN-T-R-KSINM---GP--GRAFYT-TG---EIIGD---IRQAHC
>CCR5_PR124pre_01_10834_CH_1997_B
CIRPNNN-T-R-KSINI---GP--GRAFYA-TR---DIIGD---IRQAHC
>CCR5_3988_10147_US_1995_B
CTRPNNN-T-R-KSINI---GP--GRAFVA-TG---AIIGD---IRQAHC
>CCR5_01CMNYU5346_5163_CM_2001_11_cpx
CTRPNNN-T-R-KSIRI---GP--GQALYA-TG---AIIGN---IRQAHC
>CCR5_01PB8ZA_5882_ZA_2001_C
CTRPNNN-T-R-KSVRI---GP--GQALYA-TG---GIIGD---IRQAHC
>CCR5_LDROCE_25_-_AU_-_B
CTRPNND-T-R-KSIHL---GP--GSAFYA-PG---DIIGD---IRQAHC
>CCR5_I0_61_273_16052_BE_1994_B
CTRPNNN-T-R-RSIHI---AP--GSAFYA-TG---EIIGD---IRQAHC
>CCR5_22211v4_4503_US_1994_B
CTRPTNN-T-R-KSIHI---AP--GSAFYA-TG---DIIGD---IRQAHC
>CCR5_RHPA_23540_US_2000_B
CTRHNNN-T-R-KSINI---GP--GRAFYA-TG---KIIGD---IRQAHC
>CCR5_J624_24081_SE_-_B
CTRPNNN-T-R-KSIHI---GP--GRALYA-TG---DIVGD---IRQAHC
>CCR5_BZ162A_2970_BR_1990_BF1
CTRPNNN-T-R-KSIHI---GP--GRALYA-TG---DIIGD---IRKAHC
>CCR5_6240_08_TA5_23541_US_1995_B
CTRPNNN-T-R-KGIHI---GL--GRALYA-TG---DIIGD---IRQAHC
>CCR5_93US073_4009_US_1993_B
CTRPNNN-T-R-RSINI---GP--GRALYA-TG---EIIGD---IRQAHC
>CCR5_05ZAFV20_-_ZA_2005_C
CTRPNNN-T-R-KSMRI---GP--GQAFYA-MG---DIIGD---IRQAHC
>CCR5_01PB18ZA_5885_ZA_2001_C
CTRPNNN-T-R-KSARI---GP--GQTFYA-MG---DIIGD---IRQAHC
>CCR5_109_19_30610_US_-_B
CTRPNNN-T-R-KGISI---GP--GRAFYA-TG---DIIGD---IRKAHC
>CCR5_VI2626_16033_BE_2002_B
CTRPNNN-T-R-KSITL---TP--GRAFYA-TG---DIIGD---IRQAHC
>CCR5_APV_10_24055_US_2003_B
CTRPNNN-T-R-KSISI---AP--GRAWYA-TG---DIIGD---IRQAHC
>CCR5_patient_WCM28_-_US_-_B
CTRPNNN-T-R-KGIPI---GP--GKAFYA-TG---EIIGD---IRQAHC
>CCR5_PR101pre_01_10826_CH_1997_B
CIRPHNN-T-R-KSIPI---GP--GRAFYT-TG---EIIGD---IRQAHC
>CCR5_EDROC_2_-_AU_-_B
CMRPSNN-T-R-KSISI---GP--GRAFYT-TG---EIIGD---IRQAHC
>CCR5_PR120pre_01_23580_CH_1997_B
CTRPSNN-T-R-KSITI---GP--GRAFYA-TG---EIIGD---IRKAHC
>CCR5_NAB01_pre_cl_30_4_23093_CH_2001_B
CTRPSNN-T-R-KSITI---GP--GRAFYA-TG---EIIGD---IRKAHC
>CCR5_SC33_4A4_27234_TT_1994_B
CTRPGNN-T-R-KSIPI---GP--GRAFYT-TG---DIIGD---IRKAHC
>CCR5_92RW024_A_13873_RW_1992_A
CTRPNNN-T-R-TSIRI---GP--GQTFYA-TG---DIIGN---IRRAYC
>CCR5_LSP9_-_RW_1988_A
CTRPGNN-T-R-TSIRI---GP--GQTFYG-TG---DIIGD---IRQAHC
>CCR5_LTNP6_12260_RW_1988_A
CTRPNNN-T-R-TSVRI---GP--GQTFYA-RG---DIIGD---IRQAHC
>CCR5_TM20_5_27877_ZA_2000_C
CTRPNNN-T-R-TSTRI---GP--GQAFYA-TG---DIIGD---IRQAHC
>CCR5_99CMYD6_3065_CM_1999_AG
CTRPHNN-T-R-TSTRI---GP--GQTFYA-TG---DIIGD---IRQAHC
>CCR5_dp10_c8_12937_NL_1990_B
CTRPNNN-T-R-KSIHI---GP--GRAFYT-TG---QIIGD---IRQAYC
>CCR5_91US006_4007_US_1991_B
CTRPNNN-T-R-KSITI---GP--GRAFYT-TG---QIIGD---IRQAYC
>CCR5_APV_19_24065_US_2003_B
CTRPNNN-T-R-KGIHI---GP--GRAFYA-TG---EIIGN---IRQAYC
>CCR5_BORId9_2E12_14179_US_1990_B
CTRPNNN-T-R-KSIHI---GP--GRTFYT-TG---DIIGD---IRQAYC
>CCR5_92BR023_13877_BR_1992_BC
CTRPNNN-T-R-KSIHI---GP--GKAFYA-TG---EIIGN---IRQAYC
>CCR5_PR128pre_01_10836_CH_1997_B
CTRPNNN-T-R-KSIHI---AP--GRAFYA-TG---DIIGN---IRQAYC
>CCR5_APV_2_24047_US_2000_B
CTRPNNN-T-R-KSIHI---AP--GRPFYA-TG---DIIGD---IRQAHC
>CCR5_02GH_NT9_19240_GH_2002_-
CIRPNNN-T-R-KGIHI---GP--GRTFYA-TG---DIIGD---IRQAHC
>CCR5_RS002_-_BR_2003_C
CTRPNNN-T-R-KSIRI---GP--GRTFYA-TG---DIIGN---IRKAYC
>CCR5_REJO_27174_US_2001_B
CTRPNNN-T-R-KSIHI---AP--GRAFYA-TG---EIIGD---IRKAYC
>CCR5_90US_873_9689_US_1990_B
CTRPNNN-T-R-KSIHM---GP--GRAFYT-TG---DIIGD---IRKAHC
>CCR5_APV_9_24054_US_2004_B
CTRPNNN-T-R-KGVHI---GP--GRAFYA-TG---EIIGD---IRKAHC
>CCR5_22237V4_14382_US_1995_B
CTRLNNN-T-R-KSIHI---GP--GRAFYA-TG---DIIGD---IRQAHY
>CCR5_99CM_MP1411_20510_CM_1999_A
CTRPSNN-T-R-KSVHI---GP--GRTFYA-TG---DIIGD---IRQAHC
>CCR5_PR114pre_01_12947_CH_1996_B
CTRPGNN-T-R-RGIHI---GP--GRAFYT-TG---EIIGD---IRQAHC
>CCR5_VI2681_16040_BE_2002_B
CTRPGNN-T-R-KSIHI---GP--GRAFYT-TG---SIIGD---IRKAHC
>CCR5_SS1196_10150_US_1997_B
CTRPNNN-T-R-KSIHI---GP--GRAFYA-TG---GVIGD---IRQAHC
>CCR5_patient_WC43_-_US_-_B
CTRPNNN-T-R-KAIHL---GP--GRAFYT-TG---GIIGD---IRQAHC
>CCR5_VI180_16028_BE_1988_B
CTRPNNN-T-R-KSIHI---AP--GRAFHA-TG---DIIGN---IRQAHC
>CCR5_NDLF_-_AU_-_B
CTRPSNN-T-R-KSIYI---GP--GRAFYA-TG---SIIGD---IRQAHC
>CCR5_NDRO_-_AU_-_B
CTRPNNN-T-R-KRIRI---GP--GRAFYT-TG---AIIGD---IRQAHC
>CCR5_01CMNYU5821_5152_CM_2001_H
CTRPNNN-T-R-TGVHI---GP--GRAFYA-TG---DIIGD---IRQAHC
>CCR5_SAMI_A8_13510_US_2004_B
CTRPNNN-T-R-KSIHM---GW--GRAFYA-TG---QIIGD---IRQAHC
>CCR5_1865_49_3_19519_SE_-_B
CTRPNNN-T-I-KSIHI---GP--GRAFYT-TG---QIIGN---IRQAHC
>CCR5_93IN9999_121_IN_1993_C
CVRPNNN-T-R-ESIRI---GP--GQTFYA-TG---EIIGD---IRQAHC
>CCR5_05ZAFV2_-_ZA_2005_C
CTRPNNN-T-R-ESIRI---GP--GQTFFA-TG---DIIGD---IRQAYC
>CCR5_RS006_-_BR_2003_C
CTRPNNN-T-R-ESIRI---GP--GQTFYA-TG---EIIGD---IRQAYC
>CCR5_KNH1144_4244_KE_2000_A1
CTRPNNN-T-R-ESVRI---GP--GQAFFA-TG---DIIGD---IRQAHC
>CCR5_120FIc01_29457_UG_1998_A1
CTRPNNN-T-R-ESIHI---GP--GQAFYA-TG---EIIGN---IRQAHC
>CCR5_97CM_MP569_20523_CM_1997_02_AG
CSRPGNN-T-R-QSVRI---GP--GQTFYA-TG---EIIGD---IRQAHC
>CCR5_03BW_1008_-_BW_2003_C
CTRPGNN-T-R-NSIRI---GP--GQTFFA-TG---EIIGD---IRQAHC
>CCR5_03BW_1042_-_BW_2003_C
CTRPGNN-T-R-QSIRI---GP--GQTFYA-TG---EVIGD---IRQAHC
>CCR5_ZM214M_10584_ZM_2003_C
CMRPGNN-T-R-RSVRI---GP--GQTFYA-TG---EIIGD---IRQAHC
>CCR5_01PB3ZA_5880_ZA_2001_C
CTRPGNN-T-R-KSMRI---GP--GQAFYT-TG---DIIGD---IRQAHC
>CCR5_03BW_1105_-_BW_2003_C
CTRPANN-T-R-RSIRI---GP--GQTFYA-TG---EIIGD---IRQAHC
>CCR5_chimeric_615_BW_1996_C
CTRPGNN-T-R-RSVRI---GP--GQAFYA-TG---DIIGD---IRAAHC
>CCR5_03BW_4432_-_BW_2003_C
CTRPGNN-T-R-KSIRI---GP--GQTFYA-TG---DIIGD---IRRAYC
>CCR5_97ZAPET192_12312_ZA_1997_C
CTRPGNN-T-R-KSIRI---GP--GQTFYA-TG---DIIGD---IRKAYC
>CCR5_C087_6362_MW_1996_C
CVRPSNN-T-R-KSVRI---GP--GQTFYA-TK---DIIGD---IRQAHC
>CCR5_S206_6385_MW_1996_C
CIRPGNN-T-R-KSVRI---GP--GQAFFA-TG---DIIGD---PRQAHC
>CCR5_01PB2ZA_5879_ZA_2001_C
CTRPGNN-T-R-KGIWI---GP--GQAFYA-TG---DIIGD---IRQAHC
>CCR5_AG1024_-_FR_-_02_AG
CIRPNNN-K-R-RSVRI---GP--GQTFYA-TG---DIIGN---IRQAYC
>CCR5_VI2627_16034_BE_2002_14_BG
CTRPGNN-T-R-KSITF---GP--GQAFYA-TG---DIIGD---IRKAHC
>CCR5_02CM_0015BBY_7862_CM_2002_02_AG
CTRPNNN-T-R-KSVRI---GP--GQTFYA-TG---EIVGN---IRQAYC
>CCR5_TV018_914_ZA_1998_C
CTRPNNN-T-R-RSMRI---GP--GQTFYA-TG---EIIGD---IRQAYC
>CCR5_AG1039_-_FR_-_02_AG
CTRPNNN-T-R-KSVHL---GP--GQAFYA-TG---DIIGD---IRQAYC
>CCR5_RU30_-_RU_-_F2
CTRPNNN-T-R-KSIHL---GP--GQAFYA-TG---DIIGD---IRKAHC
>CXCR4_93BR019_4/BR01904_72_BR_1993_BF1
CARPNNN-T-R-KSIHI---GP--GQAFYT-TG---EIIGD---IRKAHC
>CCR5_S115_6344_MW_1996_C
CTRPDNN-T-R-KSMRI---GP--GQTFYA-TG---DIIGN---IRQAHC
>CCR5_C113_14717_MW_1996_C
CTRPNNN-T-R-KSIRI---GP--GQAFYT-TG---EIIGD---IKQAHC
>CCR5_98ZA445_4005_ZA_1998_C
CTRPNNN-T-R-KSMRI---GP--GQTFFA-TG---DIIGN---IRQAHC
>CCR5/CXCR4_AG1008_-_FR_-_02_AG
CTRPNNN-T-R-KSVRI---GP--GQAFYA-TG---DIVGD---VRQAHC
>CCR5_VI2642_16036_BE_2002_02_AG
CIRPNNN-T-R-RSVRI---GP--GQTFYA-TG---DIIGD---IRQAYC
>CCR5_TZ11_-_TZ_-_A1
CIRPNNN-T-R-KSVHI---GP--GQTFYA-TG---DIIGN---IRQAHC
>CCR5_01CMNYU5487_5161_CM_2001_A
CVRPNNN-T-R-KSIHI---GP--GQAFYA-TG---DIIGN---IRQAHC
>CCR5_ZM197M_10581_ZM_2002_C
CVRPNNN-T-R-KSVRI---GP--GQTFFA-TG---EIIGD---IRQAHC
>CCR5_03BW_1718_-_BW_2003_C
CARPNNN-T-R-KSIRI---GP--GQTFYA-TN---DIIGN---IRQAHC
>CCR5_S002_5339_MW_1996_C
CTRPNNN-T-R-KSIRI---GP--GQTFYA-NN---AIIGN---IRQAHC
>CCR5_S077_6387_MW_1996_C
CTRPGNN-T-R-KSIRI---GP--GQTFYA-TN---DIIGD---IRSAHC
>CCR5_01CM_0002BBY_9919_CM_2001_02_AG
CTRPSNN-T-R-KSIRI---GP--GQTFYA-TN---NIIGN---IRQAHC
>CCR5_03GH_NSU23_19237_GH_2003_-
CTRPHNN-T-R-RSWRI---GP--GQTFYA-TG---DIIGD---IRQAHC
>CCR5_92BR028_8_661_BR_1992_B
CTRPNNN-T-R-KSIHM---GW--GRTFYA-TG---EIIGD---IRQAHC
>CCR5_92BR021_8563_BR_1992_B
CTRPNNN-T-R-KSIHM---G---GR-FYA-TG---EIIGN---IRQAHC
>CCR5_92BR003_655_BR_1992_B
CTRPNNN-T-R-KSIHM---GW--GRAFYA-TG---EIIGN---IRQAHC
>CCR5_AG1005_-_FR_-_02_AG
CTRPNNN-T-R-KSIHP-------GRAFYA-------TVGP-----QAHC
>CCR5_SC45_4B5_13512_TT_1995_B
CTRPNNN-T-R-KSIPI---GP--GRAFYA-TG---EIIGN---IRQAHC
>CCR5_642_11203_ES_-_B
CTRPNNN-T-R-KSIHI---AP--GRAFYA-TG---EIIGN---IRQAHC
>CCR5/CXCR4_APV_8_24053_US_2003_B
CTRPNNN-T-R-KSIHI---AP--GRAFYA-TG---EIIGN---IRQAHC
>CCR5_PR107pre_01_23090_CH_1997_B
CTRPNNS-T-R-KSIHI---GP--GRAFYA-TG---EIIGN---IRQAHC
>CCR5_1012_11_TC21_13621_US_1997_B
CTRPNNN-T-R-KSIHI---GP--GRAFYA-TG---EIIGN---IRQAHC
>CCR5_02GH_MHE42_19225_GH_2002_-
CTRPNNN-T-R-RSINI---GP--GRAFYA-TG----IIGN---IRQAHC
>CCR5_LN_3_PBMC_13681_SE_-_B
CTRPNNN-T-R--SIHI----P--GRAFY--TG---KIIG----IRQAHC
>CCR5_CW037_1114_GB_1997_B
CTRPNNN-T-R-KSIHI---GP--GRAFYT-TG---GIIGN---IRQAHC
>CCR5/CXCR4_ACH490_28rod7_13826_NL_1985_B
CTRPNNN-T-R-KSIHL---GP--GRAFYT-TG---GIIGN---IRQAHC
>CCR5_026_634_RW_1992_A1C
CTRPNNN-T-R-RSIRI---G---GQAFYA-TG---DIIGD---IRKAHC
>CCR5_99ZATM7_12320_ZA_1999_C
CTRPNNN-T-R-RSMRI---GP--GQAFYA-TG---DIIGD---IRQAHC
>CCR5_TV007_912_ZA_1998_C
CTRPNNN-T-R-RSIRI---GP--GQAFYA-TG---DIIGD---IRQAHC
>CCR5_AG1020_-_FR_-_02_AG
CI-PNNN-T-R----KV---GP--GQAFYA-TN---DIIGD---IRQAHC
>CCR5_99ZATM10_2901_ZA_1999_C
CTRPNNN-T-R-KSIRI---GP--GQTFYA-TN----IIGD---IRQAYC
>CCR5_TV013_13902_ZA_1998_C
CTRPNNN-T-R-RSIRI---GP--GQAFY--TN---DIIGD---IRQAHC
>CCR5_05ZAFV22_-_ZA_2005_C
CTRPNNN-T-R-RSIRI---GP--GQTFY--TN---DIIGD---IRQAYC
>CCR5_C109_6352_MW_1996_C
CTRPNNN-T-R-KSIRI---GP--GQTFYA-TG---VIIGD---IRQAHC
>CCR5_98ZADu368_Nov_98_2480_ZA_1998_C
CIRPNNN-T-R-KSIRI---GP--GQTFYA-TN---AIIGD---IRQAHC
>CCR5_S166_6365_MW_1996_C
CTRPNNN-T-R-TSIRI---GP--GQTFYA-TG---DIIGD---IRQAHC
>CCR5_TZ19_-_TZ_-_C
CTRPNNN-T-R-ESIRI---GP--GQTFYA-TG---DIIGD---IRQAHC
>CCR5_DJ259A_2679_DJ_1991_C
CTRPNNN-T-R-ESIRI---GP--GQTFYA-TG---DIIGD---IRQAHC
>CCR5_TV009_913_ZA_1998_C
CTRPGNN-T-R-QSIRI---GP--GQTFYA-TG---DIIGD---IRQAHC
>CCR5_HIV_16845_2_13777_IN_1999_C
CTRPGNN-T-R-KSIRI---GP--GQTFYA-TG---DIIGD---IRQAHC
>CCR5_99ZACOT6_12308_ZA_1999_C
CTRPNNN-T-R-RSIRI---GP--GQTFYA-TG---DIIGD---IRQAHC
>CCR5_93IN905_315_IN_1993_C
CTRPNNN-T-R-KSIRI---GP--GQTFYA-TG---DIMGD---IRQAHC
>CCR5_CAP45_2_00_G3_20442_ZA_2005_C
CRRPNNN-T-R-KSIRI---GP--GQAFYA-TN---DIIGD---IRQAHC
>CCR5_01ZATM8C_12323_ZA_2001_C
CIRPNNN-T-R-KSIRI---GP--GQAFYA-TN---DIIGD---IRQAHC
>CCR5_DU123_23589_ZA_1998_C
CIRPNNN-T-R-KSIRI---GP--GQTFYA-TN---DIIGD---IRQAHC
>CCR5_97ZAPET60_12310_ZA_1997_C
CTRPNNN-T-R-KSIRI---GP--GQAFYA-TN---DIIGD---IRQAHC
>CCR5_TV008_13901_ZA_1989_C
CTRPNNN-T-R-KSIRI---GP--GQTFYA-TN---DIIGD---IRQAYC
>CCR5_93IN101_14294_IN_1993_C
CTRPNNN-T-R-KSIRI---GP--GQTFYA-TG---DIIGD---IRQAHC
>CCR5_CHN19/CN19_-_CN_-_BC
CTRPNNN-T-R-KSIRI---GP--GQTFYA-TG---DIIGD---IRQAHC
>CCR5_98CN006_14295_CN_1998_08_BC
CTRPNNN-T-R-KSIRI---GP--GQTFYA-TG---DIIGD---IRQAHC
>CCR5_TZ14_-_TZ_-_C
CTRPNNN-T-R-KSIRI---GP--GQTFYA-TG---DIIGD---IRQAHC
>CCR5_94IN_20635_4_9690_IN_1994_C
CTRPNNN-T-R-KSIRI---GP--GQTFYA-TG---DIIGD---IRQAHC
>CCR5_99ZATM6_12322_ZA_1999_C
CTRPNNN-T-R-KSIRI---GP--GQTFYA-TG---DIIGD---IRQAHC
>CCR5/CCR1/CCR2b/CCR3/CCR4/CXCR4_TV005_910_ZA_1998_C
CTRPNNN-T-R-KSIRI---GP--GQTFYA-TG---DIIGD---IRQAHC
>CCR5_99TM18A_12327_ZA_1999_C
CTRPNNN-T-R-KSIRI---GP--GQTFYA-TN---DIIGD---IRQAHC
>CCR5_pXJDC6441-2_28469_CN_2005_07_BC
CTRPNNN-T-R-KSIRI---GP--GQTFYA-T----DIIGD---IRQAHC
>CCR5_AG1019_-_FR_-_02_AG
CTRPNNN-T-R-KSIRI---GP--GQTFYA-T----DIIGD---IRQAHC
>CCR5_03BW_0949_-_BW_2003_C
CTRPNNN-T-R-KSIRI---GP--GQTFYA-TG---DIIGD---IRQAYC
>CCR5_CAP244_2_00_D3_28365_ZA_2005_C
CTRPNNN-T-R-KSIRI---GP--GQTFYA-TG---DIIGD---IRQAYC
>CCR5_patient_WC3_-_US_-_B
CTRPNNN-T-R-KSIHI---GP--GKAFYT-TG---EIIGD---IRQAHC
>CCR5_H5_4_bulk_28171_NL_1985_B
CTRPNNN-T-R-KSIHI---GP--GKAFYT-TG---EIIGD---IRQAHC
>CCR5_H1_7_1A7_28173_NL_1986_B
CTRPNNN-T-R-KSIHI---GP--GKAFYA-TG---EIIGD---IRQAHC
>CCR5/CXCR4_A012_-_NL_-_B
CTRPNNN-T-R-KSIHI---GP--GKAFYA-TG---EIIGD---IRQAHC
>CCR5_QH0692_4342_TT_1994_B
CTRPGNN-T-R-KSIHI---GP--GRAFYA-TG---DIIGD---IRQAHC
>CCR5_patient_WC9_-_US_-_B
CTRPGNN-T-R-KSIHI---GP--GRAFYA-TG---DIIGD---IRQAHC
>CCR5_9015_07_A1_23543_US_1997_B
CTRPGNN-T-R-KSIHI---AP--GRAFYT-TG---DIIGD---IRQAHC
>CCR5_APV_16_24061_US_2002_B
CTRPGNN-T-R-KSIHI---AP--GRAFYA-TG---DIIGD---IRQAHC
>CCR5_602_11182_ES_-_B
CTRPNNN-T-R-RSINI---GP--GRAFYT-TG---DIIGD---IRQAHC
>CCR5_patient_WCM4_-_US_-_B
CTRPNNN-T-R-RSINI---GP--GRAFYT-TG---EIIGD---IRQAHC
>CCR5_APV_14_24059_US_2002_B
CTRPSNN-T-R-KSITI---GP--GRAFYA-TG---DIIGD---IRQAHC
>CCR5_1056_10_TA11_10048_US_1998_B
CTRPGNN-T-R-KSITI---GP--GRAFYA-TG---DIIGD---IRQAHC
>CCR5_PR112pre_01_10828_CH_1997_B
CTRPNNN-T-R-KSITI---GP--GRAFYA-TG---DIIGD---IRQAHC
>CCR5_CH58E_A4_28466_US_2006_B
CTRPNNN-T-R-KSITI---GP--GRAFYA-TG---DIIGD---IRQAHC
>CCR5_SC02C_3A4_13482_TT_1996_B
CTRPNNN-T-R-KSIAI---GP--GRAFY--TG---EIIGD---IRQAHC
>CCR5_patient_WC40_-_US_-_B
CTRPNNN-T-R-KSINI---GP--GRAFYA-TG---EIIGD---IRQAHC
>CCR5_H4_007_1B2_28172_NL_1986_B
CTRPNNN-T-R-KSINI---GP--GRAFYT-TG---EIIGD---IRQAHC
>CCR5_Bal_323_US_1985_B
CTRPNNN-T-R-KSIHI---GP--GRALYT-TG---EIIGD---IRQAHC
>CCR5_T5_R5_1_11539_FR_-_B
CTRPNNN-T-R-KSITI---GP--GRAFYT-TG---EIIGD---IRKAHC
>CCR5_93BR029_4_58_BR_1993_BF1
CTRPNNN-T-R-KSIPI---GP--GRAFYT-TG---EIIGD---IRKAHC
>CCR5_K11_10_223_16053_BE_1995_B
CMRPNNN-T-R-KSITI---GP--GRAFYT-TG---EIIGD---IRQAHC
>CCR5/CXCR4_K69_08_283_16053_BE_2000_B
CMRPNNN-T-R-KSITI---GP--GRAFYT-TG---EIIGD---IRQAHC
>CCR5_92BR026_660_BR_1992_B
CTRPNNN-T-R-KSITI---GP--GRAFYA-TG---EIIGD---IRQAHC
>CCR5_ACH0039_18c6_117_NL_1985_B
CTRPNNN-T-R-KSISI---GP--GRAFYT-TG---EIIGD---IRQAHC
>CCR5_VI276_16042_BE_1989_B
CTRPNNN-T-R-KSITI---GP--GRAFYT-TG---EIIGD---IRQAHC
>CCR5_PR121pre_01_12948_CH_1998_B
CTRPNNN-T-R-KSIHI---AP--GRAFYA-TG---EIIGD---IRQAHC
>CCR5_2b4c
CTRPNQN-T-R-KSIHI---GP--GRAFYT-TG---EIIGD---IRQAHC
>CCR5_C0_01_415_16050_BE_1994_B
CTRPNNN-T-R-KSIHI---GP--GRAFYT-TG---EIIGD---IRKAHC
>CCR5_CW002_1116_GB_1997_B
CTRPHNN-T-R-KSIHI---GP--GRAFYA-TG---EIIGD---IRQAHC
>CCR5_92US715_6/U08451/301715N_426_US_1992_B
CTRPNNN-T-R-KSIHI---GP--GRAFYT-TG---EIIGD---IRQAHC
>CCR5_H2_5_12B1_28170_NL_1985_B
CTRPNNN-T-R-KSIHI---GP--GRAFYT-TG---EIIGD---IRQAHC
>CCR5_A0_01_344_16049_BE_1994_B
CTRPNNN-T-R-KSIHI---GP--GRAFYT-TG---EIIGD---IRQAHC
>CCR5_92HT590/301594N_712_HT_1992_B
CTRPNNN-T-R-KSIHI---GP--GRAFY--TG---EIIGD---IRQAHC
>CCR5_QZ4589_4008_TT_-_B
CTRPNNN-T-R-KSIHI---GP--GRAFY--TG---EIIGD---IRQAHC
>CCR5_PRB956_04_B20_27175_US_1997_B
CTRPNNN-T-R-KSIHI---GP--GRAFYA-TG---EIIGD---IRQAHC
>CCR5_63068_05_A10_23542_US_1997_B
CTRPNNN-T-R-KSIHI---GP--GRAFYA-TG---EIIGD---IRQAHC
>CCR5_99CM_MP1370_20505_CM_1999_A
CTRPNNN-T-R-TGIHI---GP--GQAFYA-TG---EIIGD---IRQAHC
>CCR5_7165_10148_US_1994_B
CTRPNNN-T-R-KGIHI---GP--GRAFYT-TG---QIIGD---IRQAHC
>CCR5_101_TP3_24_30615_US_-_B
CTRPNNN-T-R-KGIHI---GP--GRAFYA-TG---QIIGD---IRQAHC
>CCR5/CXCR4_101_TP3_11b_30615_US_-_B
CTRPNNN-T-R-KGIHI---GP--GRAFYA-TG---QIIGD---IRQAHC
>CCR5_KNH1088_4242_KE_1999_A1
CTRPNNN-T-R-KGIHI---GP--GQAFYA-TG---EIIGD---IRQAHC
>CCR5_APV_6_24051_US_2003_B
CTRPNNN-T-R-KGIHI---GP--GRAFYA-TG---EIIGD---IRQAHC
>CCR5_91US056_13973_US_1991_B
CTRPNNN-T-R-KGIHI---GP--GAAFYA-TG---EIIGD---IRQAHC
>CCR5_AG1038_-_FR_-_02_AG
CTRPSNN-T---KGIHI---GP--GRAF-T-TG---QIIGD---IRQAHC
>CCR5_AG1037_-_FR_-_02_AG
CTRPSNN-T-I-KGIHI---GP--GRAFYT-TG---QIIGD---IRQAHC
>CCR5_T0_26_247_16057_BE_1995_B
CTRPSNN-T-R-KGIHI---GP--GRAFYA-TG---EIIGN---IRQAHC
>CCR5_patient_WCM19_-_US_-_B
CTRPSNN-T-R-RGIHI---GP--GRAFYA-TG---EIIGD---IRQAHC
>CCR5_VI943_3_21143_BE_-_B
CTRPSNN-T-R-KGIHI---GP--GRAFYA-TG---EIIGD---IRQAHC
>CCR5_9076_08_C14_16109_US_1997_B
CTRPSNN-T-R-KGIHI---GP--GRAFYA-T----DIIGE---IRQAHC
>CCR5_668_1_1_24080_SE_-_B
CTRPNNN-T-R-KGIHI---GP--GRAFYA-TG---DIIGD---IRQAHC
>CCR5_UG/primary/A74_-_UG_-_A
CTRPNNN-T-R-KGIHI---GP--GRAFYA-TG---DIIGD---IRQAHC
>CCR5_APV_13_24058_US_2001_B
CTRPSNN-T-R-KGIHI---GP--GRAFYT-TG---DIIGD---IRQAHC
>CCR5_92BR030_662_BR_1992_B
CTRPSNN-T-R-KGIHI---GP--GRAFYA-TG---DIIGD---IRQAHC
>CCR5_patient_WCM1_-_US_-_B
CTRPNNN-T-R-KSIPI---GP--GRAFFT-TG---DIIGD---IRQAHC
>CCR5_patient_WCM3_-_US_-_B
CTRPNNN-T-R-KSIPI---GP--GRAFYT-TG---DIIGN---IRQAHC
>CCR5_TV017_1104_ZA_1998_B
CTRPNNN-T-R-KSIPI---GP--GRAFYT-TG---DIIGD---IRQAHC
>CCR5_CW048_1115_GB_1997_B
CTRPSNN-T-R-KSIPI---GP--GRAFYT-TG---EIIGD---IRQAHC
>CCR5_301727N/92US727_35_US_1992_B
CTRPSNN-T-R-KSVHI---GP--GRAFYT-TG---EIIGD---IRQAHC
>CCR5_NDRP_-_AU_-_B
CTRPSNN-T-R-KSIHI---GP--GRAFYT-TG---SIIGD---IRQAHC
>CCR5_NDRF_-_AU_-_B
CTRPSNN-T-R-KSIHI---GP--GRAFYT-TG---AIIGD---IRQAHC
>CCR5_US1_14393_US_1990_B
CTRPSNN-T-R-KSIHI---GP--GRAFYT-TG---NIIGD---IRQAHC
>CCR5_JRCSF/JR_CSF_629_US_1986_B
CTRPSNN-T-R-KSIHI---GP--GRAFYT-TG---EIIGD---IRQAHC
>CCR5_J2234_772_SE_-_B
CTRPNNN-T-R-KSIPI---GP--GRAFYT-TG---QIIGD---IRQAHC
>CCR5_patient_WCM26_-_US_-_B
CTRPNNN-T-R-KSIPM---GP--GRAFYT-TG---EIIGD---IRQAHC
>CCR5_PR122pre_01_10832_CH_1997_B
CTRPNNN-T-R-KSIPI---GP--GRAFYT-TG---EIIGD---IRQAHC
>CCR5_PRB926_04_A9_16100_US_1994_B
CTRPNNN-T-R-KSIPI---GP--GRAFYT-TG---EIIGD---IRQAHC
>CCR5_AC10_10153_US_1998_B
CIRPNNN-T-R-KGIHI---GP--GRAFYT-TG---DIIGD---IRQAHC
>CCR5_712_425_US_1991_B
CIRPNNN-T-R-KSIHI---GP--GRAFYT-TG---DIIGD---IRKAHC
>CCR5_301712N/U04917/91US715_4379_US_1991_B
CIRPNNN-T-R-KSIHI---GP--GRAFYT-TG---DIIGD---IRKAHC
>CCR5_PR106pre_01_12946_CH_1995_B
CIRPNNN-T-R-KSIHI---GP--GRAFYT-TG---DIIGD---IRQAHC
>CCR5_551_11184_ES_-_B
CTRPNNN-T-R-KSIHI---GP--GRAFYT-TG---DIVGD---IRQAHC
>CCR5_Contaminant/92RW021_A_-_RW_1992_B
CTRPNNN-T-R-KRIHI---GP--GRAFYT-TG---DIIGD---IRQAHC
>CCR5_Contaminant/92RW021_-_RW_1992_B
CTRPNNN-T-R-KRIHI---GP--GRAFYT-TG---DIIGD---IRQAHC
>CCR5_Contaminant/92RW021_D_-_RW_1992_B
CTRPNNN-T-R-KRIHI---GP--GRAFYT-TG---DIIGD---IRQAHC
>CCR5_Contaminant/92RW023_-_-_1992_B
CTRPNNN-T-R-KRIHI---GP--GRAFYT-TG---DIIGD---IRQAHC
>CCR5_J1228_773_SE_-_B
CTRPNNN-T-R-KSIHI---GP--GRAFYT-TG---DIIGD---IRQAHC
>CCR5_92FR_BX08_4006_FR_1992_B
CTRPNNN-T-R-KSIHI---GP--GRAFYT-TG---DIIGD---IRQAHC
>CCR5_1372_1_1_24084_SE_-_B
CTRPNNN-T-R-KSIHI---GP--GRAFYT-TG---DIIGD---IRQAHC
>CCR5_301729N/U04927/92PR729_4469_PR_1992_B
CTRPNNN-T-R-KSIHI---GP--GRAFYT-TG---DIIGD---IRQAHC
>CCR5/CXCR4_547_11181_ES_-_B
CTRPNNN-T-R-KSIHI---GP--GRAFYT-TG---DIIGD---IRQAHC
>CCR5_VI339_16025_BE_1989_B
CTRPNNN-T-R-KGIHI---GP--GRAFYT-TG---DIIGD---IRQAHC
>CCR5_603_11185_ES_-_B
CIRPNNN-T-R-KSIHI---GP--GRAFYA-AG---DIIGD---IRQAHC
>CCR5_US4_10009_US_1990_B
CIRPNNN-T-R-KSIHI---GP--GRAFYA-TG---DIIGD---IRQAHC
>CCR5_APV_20_24064_US_2004_B
CTRPNNN-T-R-RSIPI---GP--GRAFYA-T----DIIGD---IRQAHC
>CCR5_PR117pre_01_10830_CH_1996_B
CTRPNNN-T-R-RSITI---GP--GGAFYA-T----DIIGD---IRQAHC
>CCR5_7069C_c02_6996_US_-_B
CTRPNNN-T-R-KSIPI---GP--GRAMYA-TG---DIIGD---IRQAHC
>CCR5_ACH142_*E11_16064_NL_1994_B
CTRPNNN-T-R-RSIPI---GP--GRAFYA-TG---DIIGD---IRKAHC
>CCR5_APV_11_24056_US_2001_B
CIRPNNN-T-R-RSIPI---GP--GRAFYA-TG---DIIGD---IRQAHC
>CCR5_P3_DAY_1_31860_US_2005_B
CTRPNNN-T-R-KSIPI---GP--GRAFYA-TG---DIIGD---IRQAHC
>CCR5_PAVO_10151_IT_1996_B
CTRPNNN-T-R-KSISI---GP--GRAFYA-TG---DIIGD---IRQAHC
>CCR5_VI2673_16037_BE_2002_B
CTRPNNN-T-R-RSITI---GP--GRAFYA-TG---DIIGD---IRQAHC
>CXCR4_FIV_10/HIV1U48207_5620_US_1994_B
CTRPNNN-T-R-RSIPI---GP--GRAFYA-TG---DIIGD---IRQAHC
>CCR5_TORNO_10152_IT_1995_B
CTRPNNN-T-R-RSIHI---GP--GRAFYA-TG---DIIGD---IRQAHC
>CCR5_599_11210_ES_-_B
CTRPNNN-T-R-KSIHI---GP--GRAFYA-TG---DNIGD---IRQAHC
>CCR5_PR113pre_01_10770_CH_1996_B
CTRPNNN-T-R-KSIHI---GP--GRAFYA-TG---DIIGD---IRQAHC
>CCR5_92BR017_1gCR_657_BR_1992_B
CTRPNNN-T-R-KSIHI---GP--GRAFYA-TG---DIIGD---IRQAHC
>CCR5_92BR020_1gER_8574_BR_1992_B
CTRPNNN-T-R-KSIHI---GP--GRAFYA-TG---DIIGD---IRQAHC
>CCR5_SE8538_145_SE_1995_A1
CTRPGNN-T-R-KSIRI---GP--GQAFYA-TG---EVIGD---IRQAHC
>CCR5_BD9_11_7094_TZ_2001_C
CTRPGNN-T-R-KSIRI---GP--GQAFFA-TG---EVIGD---IRQAHC
>CCR5_02GH_NKS42_19232_GH_2002_-
CTRPGNN-T-R-TSVRI---GP--GQTFFA-TG---AIIGD---IRQAHC
>CCR5_00ZATM24_12324_ZA_2000_C
CTRPGNN-T-R-KSVRI---GP--GQTFFA-TG---DIIGN---IRLAHC
>CCR5_TV006_911_ZA_1998_C
CTRPGNN-T-R-KSVRI---GP--GQAFFA-TN---DIIGD---IRQAHC
>CCR5_S032_6350_MW_1996_C
CTRPGNN-T-R-KSMRI---GP--GQTFFA-TG---EIIGD---IRQAHC
>CCR5_00ZATM32_12332_ZA_2000_C
CTRPNNN-T-R-KSMRI---GP--GQTFFA-TG---EIIGD---IRQAHC
>CCR5_03BW_6063_-_BW_2003_C
CVRPNNN-T-R-KSMRI---GP--GQTFYA-TG---EIIGD---IRQAHC
>CCR5_C047_6347_MW_1996_C
CTRPNNN-T-R-KSMRI---GP--GQTFYA-TG---EIIGD---IRQAHC
>CCR5_C128_5681_MW_1996_C
CTRPNNN-T-R-KSMRI---GP--GQTFYA-TG---EIIGD---IRQAHC
>CCR5_97ZAPET100_15689_ZA_1997_C
CTRPSNN-T-R-KSIRI---GP--GQAFFA-TG---EIIGD---IRQAHC
>CCR5_99ZALT46_32718_ZA_1999_C
CTRPSNN-T-R-KSVRI---GP--GQAFFA-TG---EIIGD---IRQAHC
>CCR5_S081_6382_MW_1996_C
CTRPGNN-T-R-KSVRI---GP--GQTFFA-TG---EIIGD---IRQAHC
>CCR5_03BW_0868_-_BW_2003_C
CTRPGNN-T-R-KSVRI---GP--GQTFFA-TG---DIIGD---IRQAHC
>CCR5_AG1033_-_FR_-_02_AG
CTRPGNT---R-KSVRI---GP--GQ-FFA-TG-----IG----IRQAHC
>CCR5_99ZATM19_12325_ZA_1999_C
CTRPSNN-T-R-TSVRI---GP--GQTFYA-TG---DIIGD---IRQAHC
>CCR5_05ZAFV9_-_ZA_2005_C
CTRPSNN-T-R-KSVRI---GP--GQTFFA-TG---EIIGD---IRQAHC
>CCR5_DU172_2847_ZA_1999_C
CTRPSNN-T-R-KSVRI---GP--GQTFFA-TG---DIIGD---IRQAHC
>CCR5_S123_6377_MW_1996_C
CTRPSNN-T-R-KSVRI---GP--GQTFYA-TG---DIIGD---IRQAHC
>CCR5_S083_6389_MW_1996_C
CTRPSNN-T-R-KSVRI---GP--GQTFYA-TG---DIIGD---IRQAHC
>CCR5_03BW_1796_-_BW_2003_C
CTRPSNN-T-R-KSVRI---GP--GQTFYA-TG---DIIGD---IRQAHC
>CCR5_DU422-e_2479_ZA_1999_C
CTRPNNN-T-R-KSVRI---GP--GQTFYA-TG---AIIGD---IREAHC
>CCR5_S048_6354_MW_1996_C
CTRPNNN-T-R-KSVRI---GP--GQTFYA-TG---GIIGD---IREAHC
>CCR5_AG1036_-_FR_-_02_AG
C-RPNNN-T---RSVRI---GP--GQTFYA-TG----IIG----IRQAHC
>CCR5_AG1045_-_FR_-_02_AG
C-RPNNN-T---RSVRI---GP--GQTFYA-TG----IIG----IRQAHC
>CCR5_S051_6348_MW_1996_C
CIRPNNN-T-R-KSVRI---GP--GQTFYA-T----EIIGE---IRQAHC
>CCR5_03BW_1101_-_BW_2003_C
CTRPNNN-T-R-QSVRI---GP--GQTFYA-T----NIIGD---IRQAYC
>CCR5_01PB17ZA_5884_ZA_2001_C
CTRPSNN-T-R-KSVRI---GP--GQTFYA-TG---IIIGD---IRQARC
>CCR5_02ZARP6_12315_ZA_2002_C
CTRPGNN-T-R-KSVRI---GP--GQTFYA-TG---EIIGD---IRRAHC
>CCR5_S036_6356_MW_1996_C
CTRPGNN-T-R-KSVRI---GP--GQTFYA-TG---EIIGD---IRQAHC
>CCR5_S071_6366_MW_1996_C
CTRPGNN-T-R-KSVRI---GP--GQTFYA-TG---EIIGD---IRQAHC
>CCR5_99ZASW23_8568_ZA_1999_C
CARPNNN-T-R-KSVRI---GP--GQTFYA-TG---GIIGD---IRQAHC
>CCR5_03BW_6218_-_BW_2003_C
CTRPSNN-T-R-KSVRI---GP--GQTFYA-TG---EIIGD---IRQAHC
>CCR5_05ZAFV8_-_ZA_2005_C
CTRHNNN-T-R-KSVRI---GP--GQTFYA-TG---DIIGD---IRQAHC
>CCR5_S009_6383_MW_1996_C
CTRPHNN-T-R-KSVRI---GP--GQTFYA-TG---DIIGD---IRQAHC
>CCR5_S059_6358_MW_1996_C
CTRPNNN-T-R-KSVRI---GP--GQTFYA-TG---EIIGD---IRQAHC
>CCR5_S007_5683_MW_1996_C
CTRPNNN-T-R-KSVRI---GP--GQTFYA-TG---EIIGD---IRQAHC
>CCR5_03BW_1017_-_BW_2003_C
CTRPNNN-T-R-KSVRI---GP--GQTFYA-TG---EIIGD---IRQAHC
>CCR5_05ZAFV25_-_ZA_2005_C
CTRPNNN-T-R-KSVRI---GP--GQTFYA-TG---EIIGD---IRQAHC
>CCR5_HIV_16936_2_13778_IN_1999_C
CTRPNNN-T-R-KSVRI---GP--GQTFYA-TG---EIIGD---IRQAHC
>CCR5_S147_6371_MW_1996_C
CTRPNNN-T-R-KSVRI---GP--GQTFYA-TG---SIIGD---IRQAHC
>CCR5_G829_8169_GH_1997_02A
CTRPNNN-T-R-KSVRI---GP--GQTFYA-TG---GIIGD---IRQAHC
>CCR5_93MW_965_13798_MW_1993_C
CTRPNNN-T-R-KSVRI---GP--GQTFYA-TG---AIIGD---IRQAHC
>CCR5_AG1031_-_FR_-_02_AG
C-RPNNT---R-KSVRI---GP--GQTFYA-TG----I------IIQAHC
>CCR5_S073_6379_MW_1996_C
CTRPNNN-T-R-KSVRI---GP--GQTFYA-T----DIIGD---IRQAHC
>CCR5_97GHAG1/AB049811_24045_GH_1997_02_AG
CTRPNNN-T-R-KSVRI---GP--GQTFYA-TG---DIIGD---IRQAHC
>CCR5_DU156_2846_ZA_1999_C
CTRPNNN-T-R-KSVRI---GP--GQTFYA-TG---DIIGD---IRQAHC
>CCR5_99ZASW16_15094_ZA_1999_C
CTRPNNN-T-R-KSVRI---GP--GQTFYA-TG---DIIGD---IRQAHC
>CCR5_03BW_1787_-_BW_2003_C
CTRPNNN-T-R-KSVRI---GP--GQTFYA-TG---DIIGD---IRQAHC
>CCR5_96BW_010_-_BW_1996_C
CTRPNNN-T-R-KSVRI---GP--GQTFYA-TG---DIIGD---IRQAHC
>CCR5_00ZATM29_12333_ZA_2000_C
CTRPNNN-T-R-KSVRI---GP--GQTFYA-TG---DIIGD---IRQAHC
>CCR5_05ZAFV12_-_ZA_2005_C
CTRPNNN-T-R-KSVRI---GP--GQTFYA-TG---DIIGD---IRQAHC
>CCR5_AG1001_-_FR_-_02_AG
CTRPNNN-T-R-KSVRI---GP--GQTFYA-TG----IIGD---IRQA-C
>CCR5_S172_6372_MW_1996_C
CTRPNNN-T-R-QSIRI---GP--GQVFYA-TG---DIIGD---IRQAHC
>CCR5_TZ5_-_TZ_-_C
CTRPNNN-T-R-KSIRI---GP--GQVFYA-TG---DIIGD---IRQAHC
>CCR5_LDROCE_23_-_AU_-_B
CTRPNNN-T-R-KGIHI---GP--GSAIYA-TG---DIIGD---IRQAHC
>CCR5_LDROCE_20_-_AU_-_B
CTRPNNN-T-R-KGIHI---GP--GSAIYA-TG---DIIGD---IRQAHC
>CCR5_LDLFCE_1_-_AU_-_B
CTRPNNN-T-R-KGIHI---GP--GSAIYA-TG---DIIGD---IRQAHC
>CCR5_LDLPCE_29_-_AU_-_B
CTRPNNN-T-R-KGIHI---GP--GSAIYA-TG---DIIGD---IRQAHC
>CCR5_LDROM_A_-_AU_-_B
CTRPNNN-T-R-KGIHI---GP--GSAIYA-TG---DIIGD---IRQAHC
>CCR5_LDROE_-_AU_-_B
CTRPNNN-T-R-KGIHI---GP--GSAIYA-TG---DIIGD---IRQAHC
>CCR5_LDLPCE_28_-_AU_-_B
CTRPNNN-T-R-KGIHI---GP--GSAIYA-TG---DIIGD---IRQAHC
>CCR5_LDLFCE_7_-_AU_-_B
CTRPNNN-T-R-KGIHI---GP--GSAIYA-TG---DIIGD---IRQAHC
>CCR5_LDRFM_A_-_AU_-_B
CTRPNNN-T-R-KGIHI---GP--GSAIYA-TG---DIIGD---IRQAHC
>CCR5_LDROCE_21_-_AU_-_B
CTRPNNN-T-R-KGIHI---GP--GSAIYA-TG---DIIGD---IRQAHC
>CCR5_LDLPCE_31_-_AU_-_B
CTRPNNN-T-R-KGIHI---GP--GSAIYA-TG---DIIGD---IRQAHC
>CCR5_LDRFCE_11_-_AU_-_B
CTRPNNN-T-R-KGIHI---GP--GSAIYA-TG---DIIGD---IRQAHC
>CCR5_LDLFCE_6_-_AU_-_B
CTRPNNN-T-R-KGIHI---GP--GSAIYA-TG---DIIGD---IRQAHC
>CCR5_LDROCE_27_-_AU_-_B
CTRPNNN-T-R-KGIHI---GP--GSAIYA-TG---DIIGD---IRQAHC
>CCR5_LDRFT_A_-_AU_-_B
CTRPNNN-T-R-KGIHI---GP--GSAIYA-TG---DIIGD---IRQAHC
>CCR5_LDLFCE_4_-_AU_-_B
CTRPNNN-T-R-KGIHI---GP--GSAIYA-TG---DIIGD---IRQAHC
>CCR5_LDLFCE_3_-_AU_-_B
CTRPNNN-T-R-KGIHI---GP--GSAIYA-TG---DIIGD---IRQAHC
>CCR5_LDLFM_B_-_AU_-_B
CTRPNNN-T-R-KGIHI---GP--GSAIYA-TG---DIIGD---IRQAHC
>CCR5_LDLFT_A_-_AU_-_B
CTRPNNN-T-R-KGIHI---GP--GSAIYA-TG---DIIGD---IRQAHC
>CCR5_LDLOM_A_-_AU_-_B
CTRPNNN-T-R-KGIHI---GP--GSAIYA-TG---DIIGD---IRQAHC
>CCR5_LDLOMON_B_-_AU_-_B
CTRPNNN-T-R-KGIHI---GP--GSAIYA-TG---DIIGD---IRQAHC
>CCR5_LDLOT_A_-_AU_-_B
CTRPNNN-T-R-KGIHI---GP--GSAIYA-TG---DIIGD---IRQAHC
>CCR5_LDRFCE_9_-_AU_-_B
CTRPNNN-T-R-KGIHI---GP--GSAIYA-TG---DIIGD---IRQAHC
>CCR5_LDLPCE_33_-_AU_-_B
CTRPNNN-T-R-KGIHI---GP--GSAIYA-TG---DIIGD---IRQAHC
>CCR5_LDLFE_-_AU_-_B
CTRPNNN-T-R-KGIHI---GP--GSAIYA-TG---DIIGD---IRQAHC
>CCR5_LDLPE_-_AU_-_B
CTRPNNN-T-R-KGIHI---GP--GSAIYA-TG---DIIGD---IRQAHC
>CCR5_LDRPE_-_AU_-_B
CTRPNNN-T-R-KGIHI---GP--GSAIYA-TG---DIIGD---IRQAHC
>CCR5_LDRFE_-_AU_-_B
CTRPNNN-T-R-KGIHI---GP--GSAIYA-TG---DIIGD---IRQAHC
>CCR5_LDRFMON_B_-_AU_-_B
CTRPNNN-T-R-KGIHI---GP--GSAIYA-TG---DIIGD---IRQAHC
>CCR5_LDROM_B_-_AU_-_B
CTRPNNN-T-R-KGIHI---GP--GSAIYA-TG---DIIGD---IRQAHC
>CCR5_LDROCE_26_-_AU_-_B
CTRPNSN-T-R-KGIHI---GP--GSAIYA-TG---DIIGD---IRQAHC
>CCR5_LDLOCE_15_-_AU_-_B
CTRPNNN-T-R-KGIHI---GP--GSAFYA-TG---DIIGD---IRKAHC
>CCR5_LDRFM_B_-_AU_-_B
CTRPNNN-T-R-KGIHI---GP--GSAFYA-TG---DIIGD---IRQAHC
>CCR5_LDLOT_B_-_AU_-_B
CTRPNNN-T-R-KGIHI---GP--GSAFYA-TG---DIIGD---IRQAHC
>CCR5_LDLOM_B_-_AU_-_B
CTRPNNN-T-R-KGIHI---GP--GSAFYA-TG---DIIGD---IRQAHC
>CCR5_92BR018_1gCR_658_BR_1992_B
CTRPNNN-T---KSIHI---GP--GSAFYA-TG---DIIGD---IRQAHC
>CCR5_patient_WC53_-_US_-_B
CTRPNNN-T-R-KSIRI---GP--GSAFYA-TG---DIIGD---IRQAHC
>CXCR4_851_11209_ES_-_B
CTRPNNN-T-R-KSIHI---GP--GGAFYA-TG---DIIGD---IRQAHC
>CCR5_KNH1135_14340_KE_1999_A1
CTRPNNN-T-R-KSIHI---GP--GQAFYA-TG---DIIGD---IRQAYC
>CCR5_S017_14716_MW_1996_C
CARPNNN-T-R-KSIRI---GP--GQAFYA-TG---DIIGD---IRQAHC
>CCR5_Q842-d12_PNS70d_1121_KE_1994_A1
CTRPNNN-T-R-KSIHI---GP--GQAFYA-TG---DIIGD---IRQAHC
>CCR5_KNH1209_4247_KE_2000_A1
CTRPNNN-T-R-KSIHI---GP--GQAFYA-TG---DIIGD---IRQAHC
>CCR5_C040_6361_MW_1996_C
CTRPNNN-T-R-KSIRI---GP--GQAFYA-TG---DIIGD---IRQAHC
>CCR5_99ZASW5_8565_ZA_1999_C
CTRPNNN-T-R-KSIRI---GP--GQAFYA-TG---DIIGD---IRQAHC
>CCR5_LDRPT_B_-_AU_-_B
CTRPNNN-T-R-KSIHL---GP--GSAIYA-TG---DIIGD---IRQAHC
>CCR5_LDRPM_A_-_AU_-_B
CTRPNNN-T-R-KSIHL---GP--GSAFYA-TG---DIIGD---IRQAHC
>CCR5_LDROCE_22_-_AU_-_B
CTRPNNN-T-R-KSIHL---GP--GSAFYA-TG---DIIGD---IRQAHC
>CCR5_LDRPMON_A_-_AU_-_B
CTRPNNN-T-R-KSIHL---GP--GSAFYA-TG---DIIGD---IRQAHC
>CCR5_LDRPMON_B_-_AU_-_B
CTRPNNN-T-R-KSIHL---GP--GSAFYA-TG---DIIGD---IRQAHC
>CCR5_LDLOE_-_AU_-_B
CTRPNNN-T-R-KSIHL---GP--GSAFYA-TG---DIIGD---IRQAHC
>CCR5_LDLPMON_A_-_AU_-_B
CTRPNNN-T-R-KGILL---GP--GSAFYA-TG---DIIGD---IRQAHC
>CCR5_LDLPM_A_-_AU_-_B
CTRPNNN-T-R-KGIHL---GP--GSAFYA-TG---DIIGD---IRQAHC
>CCR5_LDLPT_A_-_AU_-_B
CTRPNNN-T-R-KGIHL---GP--GSAFYA-TG---DIIGD---IRQAHC
>CCR5_LDLPMON_B_-_AU_-_B
CTRPNNN-T-R-KGIHL---GP--GSAFYA-TG---DIIGD---IRQAHC
>CCR5_LDLPM_B_-_AU_-_B
CTRPNNN-T-R-KGIHL---GP--GSAFYA-TG---DIIGD---IRQAHC
>CCR5_LDRPM_B_-_AU_-_B
CTRPNNN-T-R-KGIHL---GP--GSAFYA-TG---DIIGD---IRQAHC
>CCR5_S158_14724_MW_1996_C
CTRPNNN-T-R-QSMRI---GP--GQTFYA-TG---DIIGN---IRQAHC
>CCR5_03BW_4437_-_BW_2003_C
CTRPNNN-T-R-QSMRI---GP--GQTFYA-TG---DIIGD---IRQAHC
>CCR5_ZM215F_10579_ZM_2002_C
CTRPGNN-T-R-KSVRI---GP--GQTFYA-TG---AIIGD---IRKAHC
>CCR5_S159_6345_MW_1996_C
CTRPGNN-T-R-KSVRI---GP--GQTFYA-TD---DIIGD---IRKAHC
>CCR5_01CM_0005BBY_9959_CM_2001_02_AG
CTRPGNN-T-R-KSVRI---GP--GQTFYA-TG---DIIGD---IRKAHC
>CCR5_03BW_6364_-_BW_2003_C
CTRPGNN-T-R-KSMRI---GP--GQTFYA-TG---AIIGD---IRQAHC
>CCR5_97ZA012_1442_ZA_1997_C
CTRPNNN-T-R-KSMRI---GP--GQTFYA-TG---DIIGD---IRQAYC
>CCR5_90SE_364_10011_SN_1990_C
CARPNNN-T-R-KSMRI---GP--GQTFYA-TG---DIIGD---IRQAHC
>CCR5_E3099_699_ET_1991_AC
CTRPNNN-T-K-KSMRI---GP--GQTFYA-TG---DIIGD---IRQAHC
>CCR5_S103_6359_MW_1996_C
CTRPYNN-T-R-KSMRI---GP--GQTFYA-TG---DIIGD---IRQAHC
>CCR5_S200_6346_MW_1996_C
CTRPNNN-T-R-KSMRI---GP--GQTFYA-TG---DIIGD---IRQAHC
>CCR5_TV012_920_ZA_1998_C
CTRPNNN-T-R-KSMRI---GP--GQTFYA-TG---DIIGD---IRQAHC
>CCR5_E3350_-_ET_-_C
CTRPSNN-T-R-KSMRI---GP--GQTFYA-TG---DIIGD---IRQAHC
>CCR5_C070_14718_MW_1996_C
CTRPGNN-T-R-KSMRI---GP--GQTFYA-TG---DIIGD---IRQAHC
>CCR5_03BW_1088_-_BW_2003_C
CTRPGNN-T-R-KSMRI---GP--GQTFYA-TG---DIIGD---IRQAHC
>CCR5_03BW_4482_-_BW_2003_C
CTRPANN-T-R-KSVRI---GP--GQTFYA-TG---AIIGD---IRQAHC
>CCR5_01PB15ZA_14618_ZA_2001_C
CTRPGNN-T-R-KSVRI---GP--GQTFYA-TG---AIIGD---IRQAHC
>CCR5_01PB27ZA_5888_ZA_2001_C
CTRPGNN-T-R-KSVRI---GP--GQAFYA-TG---AIIGD---IRQAHC
>CCR5_05ZAFV23_-_ZA_2005_C
CTRPGNN-T-R-KSVRI---GP--GQVFYA-TG---DIIGD---IRQAHC
>CCR5_96BW_014_-_BW_1996_C
CIRPGNN-T-R-KSVRI---GP--GQAFYA-TG---EIIGD---IRQAHC
>CCR5_S171_6357_MW_1996_C
CTRPGNN-T-R-KSVRI---GP--GQAFYA-TG---EIIGD---IRQAHC
>CCR5_05ZAFV7_-_ZA_2005_C
CTRPGNN-T-R-KSVRF---GP--GQAFYA-TG---DIIGD---IRQAHC
>CCR5_TV002_909_ZA_1998_C
CTRPGNN-T-R-KSVRI---GP--GQAFYA-TG---DIIGD---IRQAHC
>CCR5_AG1021_-_FR_-_02_AG
CTRPGNN-T-R-TS-RI---GP--GQA--A-TG---DIIGD---IRKAHC
>CCR5_03BW_1103_-_BW_2003_C
CIRPGNN-T-R-KSVRI---GP--GQAFYA-TG---DIIGD---IRKAHC
>CCR5_05ZAFV11_-_ZA_2005_C
CIRPGNN-T-R-KSVRI---GP--GQAFYA-TG---DIIGD---IRQAHC
>CCR5_03BW_1075_-_BW_2003_C
CIRPGNN-T-R-KSIRI---GP--GQAFYA-TG---SIIGD---IRQAHC
>CCR5_S194_6367_MW_1996_C
CIRPGNN-T-R-KSIRI---GP--GQAFYA-TG---DIIGD---IRQAHC
>CCR5_98CM_MP1033_20497_CM_1998_G
CVRPGNN-T-R-KSIRI---GP--GQAFYA-TG---DIIGD---IRQAHC
>CCR5_03BW_1054_-_BW_2003_C
CTRPGNN-T-R-KSIRI---GP--GQAFYA-TG---DIIGD---IRKAHC
>CCR5_C054_14720_MW_1996_C
CTRPGNN-T-R-KSIRI---GP--GQAFYA-TG---DIIGD---IRQAHC
>CCR5_CTSC2_2498_ZA_1998_C
CTRPGNN-T-R-KSIRI---GP--GQAFYA-TG---DIIGD---IRQAHC
>CCR5_Q47S6_679_KE_1993_A1
CIRPNNN-T-R-RSVRI---GP--GQAFYA-TG---DIIGD---IRQAHC
>CCR5_92UG031_7_646_UG_1992_A
CIRPNNN-T-R-KSVRI---GP--GQAFYA-TG---DIIGN---IRQAHC
>CCR5_TZ13_-_TZ_-_A1
CIRPNNN-T-R-KSVRI---GP--GQAFYA-TG---DIIGD---IRQAHC
>CCR5_LTNP9_12263_RW_1988_C
CTRPNNN-T-R--SVRI---GP--GQAFYA-TK---DIIGD---IRQAHC
>CCR5_01PB21ZA_5886_ZA_2001_C
CTRPNNS-T-R-KSVRI---GP--GQAFYA-TG---DIIGD---IRQAHC
>CCR5_LSP8_-_RW_1988_A
CTRPNNN-T-R-KSVRI---GP--GQAFYA-TG---DIIGD---IRKAHC
>CCR5_VI75_16048_BE_1987_A1
CTRPNNN-T-R-KSVRI---GP--GQAFYA-TG---DIIGD---IRQAHC
>CCR5_92RW021_F_607_RW_1992_A
CTRPNNN-T-R-KSVRI---GP--GQAFYA-TG---DIIGD---IRQAHC
>CCR5_C034_6376_MW_1996_C
CTRPNNN-T-R-KSVRI---GP--GQAFYA-TN---EIIGD---IRQAHC
>CCR5_TV001_899_ZA_1998_C
CTRPNNN-T-R-KSVRI---GP--GQAFYA-TN---DVIGD---IRQAHC
>CCR5_00ZATM23_15691_ZA_2000_C
CTRPNNN-T-R-KSVRI---GP--GQAFYA-TN---DIIGD---IRQAHC
>CCR3/CXCR4_030_605_ET_1997_C
CTRPNNN-T-R-KSIRI---GP--GQAFYA-TG---TIIGD---IRQAHC
>CCR5_BR025-a_586_BR_1992_C
CTRPNNN-T-R-KSIRI---GP--GQAFYA-TG---EIIGD---IRQAHC
>CCR5_98ZABLM106_12317_ZA_1998_C
CARPNNN-T-R-KSIRI---GP--GQAFYA-TG---EIIGN---IRQAHC
>CCR5_03GH_NSU21_19235_GH_2003_-
CTRPNNN-T-R-KSIRI---GP--GQAFYA-TG---EIIGN---IRQAHC
>CCR5_960_428_MW_1993_C
CTRPNNT---R-KSIRI---GP--GQTFYA-TN---EIIGN----REAHC
>CCR5_TV003_915_ZA_1998_C
CTRPNNN-T-R-KSIRI---GP--GQTFYA-TN---GIIGN---IRQAHC
>CCR5_02ET_288_8376_ET_2002_C
CTRPNNN-T-R-QSIRI---GP--GQTFYA-TG---EIIGD---IRQAHC
>CCR5_HIV_26191_2_30604_IN_2000_C
CTRPGNN-T-R-KSIRI---GP--GQTFYA-TG---EIIGN---IRQAHC
>CCR5_93IN904_6_IN_1993_C
CTRPNNN-T-R-KSIRI---GP--GQTFYA-TG---EIIGD---IRQAHC
>CCR5_TV004_916_ZA_1998_C
CTRPNNN-T-R-KSIRI---GP--GQTFYA-TG---EIIGD---IRQAHC
>CCR5_00ZATM21_12328_ZA_2000_C
CTRPNNN-T-R-KSIRI---GP--GQTFYA-TG---EIIGD---IRQAHC
>CCR5_RS008_-_BR_2003_C
CTRPNNN-T-R-KSIRI---GP--GQTFYA-TG---EIIGD---IRQAHC
>CCR5_HIV_00836_2_13772_IN_2000_C
CTRPNNN-T-R-KSIRI---GP--GQTFYA-TG---EIIGN---IRQAHC
>CCR5_C111_6378_MW_1996_C
CTRPNNN-T-R-KSIRI---GP--GQTFYA-TN---EIIGN---IRQAHC
>CCR5_02ZARP4_12314_ZA_2002_C
CTRPNNN-T-R-KSIRI---GP--GQTFYA-TN---EIIGD---IRQAHC
>CCR5_03BW_1091_-_BW_2003_C
CTRPNNN-T-R-RSVRI---GP--GQAFYG-T----DIIGD---IRQAYC
>CCR5_LTNP5_12259_RW_1988_A
CTRPNNN-T-R-RSVRI---GP--GQAFYA-TG---DIIGD---IRQAYC
>CCR5_LTNP14_12268_RW_1988_A
CTRPNNN-T-R-RSVHI---GP--GQAFYA-TG---DIIGD---IRQAYC
>CCR5_01PB1ZA_14617_ZA_2001_C
CTRPNNN-T-R-KSVRI---GP--GQAFYA-TG---DIIGN---IRQAYC
>CCR5_98US_MSC5007_13720_US_1998_02_AG
CTRPNNN-T-R-KSVRI---GP--GQTFYA-TG---DIIGN---IRQAYC
>CCR5_99ZASW38_8575_ZA_1999_C
CTRPGNN-P-R-KSVRI---GP--GQAFYA-TG---DIIGD---IRQAYC
>CCR5_99ZASW38_8572_ZA_1999_C
CTRPGNN-T-R-KSVRI---GP--GQAFYA-TG---DIIGD---IRKAYC
>CCR5_LSP3_-_RW_1988_A
C-RPGNN-T-R-KSV-I---GP--GQAFYA-TG---DIIGD---IRQAYC
>CCR5_AG1016_-_FR_-_02_AG
CTRPNNN-T-R-KSVRI---GP--GQAFYA-T----DIIGD---IRQAYC
>CCR5_98TZ013_14331_TZ_1998_C
CTRPGNN-T-R-KSVRI---GP--GQTFY--TN---DIIGD---IRQAYC
>CCR5_98US_MSC5016_9696_US_1998_C
CTRPGNN-T-R-KSVRI---GP--GQAFYA-TN---DIIGD---IRQAYC
>CCR5_DU151-e_2483_ZA_1998_C
CTRPNNN-T-R-KSIRI---GP--GQTFYA-TD---AIIGN---IREAHC
>CCR5_HIV_25925_2_13781_IN_1999_C
CTRPNNN-T-R-KSIRI---GP--GQTFYA-TG---AIIGN---IREAHC
>CCR5_C011_6149_MW_1996_C
CTRPNNN-T-R-KSIRI---GP--GQTFYA-TG---GIIGN---IREAHC
>CCR5_00CMNYU1678_5153_CM_2000_G
CTRPGNN-T-R-KSIRI---GP--GQTFYA-TG---DIIGN---IRQAHC
>CCR5_HIV_16055_2_13775_IN_1999_C
CTRPNNN-T-R-KSIRI---GP--GQTFYA-TG---DIIGN---IRQAYC
>CCR5_HIV_001428_2_30602_IN_2000_C
CTRPNNN-T-R-KSIRI---GP--GQTFYA-TG---DIIGN---IREAHC
>CCR5_99ZACOT2_12307_ZA_1999_C
CVRPNNN-T-R-KSIRI---GP--GQTFYA-TG---DIIGN---IRQAHC
>CCR5_03BW_1133_-_BW_2003_C
CTRPNNN-T-R-KSIRI---GP--GQTFYA-TG---DIIGN---IRQAHC
>CCR5_99ZATM4_12321_ZA_1999_C
CTRPNNN-T-R-KSIRI---GP--GQTFYA-TG---DIIGN---IRQAHC
>CCR5/CXCR4/CCR1/CCR2B/CCR3_D24_24107_IN_2003_C
CTRPNNN-T-R-KSIRI---GP--GQTFYA-TG---DIIGN---IRQAHC
>CCR5_AG1015_-_FR_-_02_AG
CVRPNNN-T-R-KSVRI---GP---QTFYA-TG---DI-GD---IRQAYC
>CCR5_03BW_0824_-_BW_2003_C
CIRPGNN-T-R-KSIRI---GP--GQTFYA-TG---DIIGD---IRQAHC
>CCR5_99ZACOT1_12306_ZA_1999_C
CIRPNNN-T-R-KSIRI---GP--GQTFYA-TG---DIIGD---IRKAHC
>CCR5_03BW_1078_-_BW_2003_C
CIRPGNN-T-R-KSIRI---GP--GQTFYA-TG---DIIGD---IRKAHC
>CCR5_S116_6368_MW_1996_C
CIRPGNN-T-R-KGMRI---GP--GQTFYA-TG---DIIGD---IRQAHC
>CCR5_AG1004_-_FR_-_02_AG
CIRPGNN-T-R-KSMRI---GP--GQTFYA-TG---DIIGD---IRQAHC
>CCR5_A125_7083_TZ_2001_C
CVRPGNN-T-R-KSVRI---GP--GQTFYA-TG---DIIGD---IRQAHC
>CCR5_03BW_1110_-_BW_2003_C
CTRPGNN-T-R-RSVRI---GP--GQTFYA-TG---DIIGD---IRQAHC
>CCR5_DJ263_10004_FR_1991_02_AG
CPRPNNN-T-R-KSVRI---GP--GQTFYA-TG---DIIGD---IRQAHC
>CCR5_92UG037_5_UG_1992_A1
CTRPNNN-T-R-RSVRI---GP--GQTFYA-TG---DIIGD---IRQAHC
>CCR5_S080_6370_MW_1996_C
CVRPNNN-T-R-RSVRI---GP--GQTFYA-TG---DIIGD---IRQAHC
>CCR5_S174_6349_MW_1996_C
CVRPNNN-T-R-KSVRI---GP--GQTFYA-TG---DIIGD---IRQAHC
>CCR5_03BW_6274_-_BW_2003_C
CTRPGNN-T-R-KSVRI---GP--GATFYA-TG---DIIGD---IRQAHC
>CCR5_03BW_6351_-_BW_2003_C
CIRPGNN-T-R-KSVRI---GP--GQTIYA-TG---DIIGD---IRQAHC
>CCR5_AG1041_-_FR_-_02_AG
CIRPGNN-T-R-KSVRI---GP--GQTFYA-TG---DIIGD---IRQAHC
>CCR5_DJ258A_2900_DJ_1991_02_AG
CSRPGNN-T-R-KSVRI---GP--GQTFYA-TG---DIIGD---IRQAHC
>CCR5_APV_12_24057_US_2001_02_AG
CTRPGNN-T-R-KSVRI---GP--GQTFYA-TG---DITGD---IRQAHC
>CCR5_S047_6355_MW_1996_C
CTRPGNN-T-R-KSVRI---GP--GQTFYA-TG---DIIGD---IRQAHC
>CCR5_S173_6373_MW_1996_C
CTRPGNN-T-R-KSVRI---GP--GQTFYA-TG---DIIGD---IRQAHC
>CCR5_C022_6386_MW_1996_C
CTRPGNN-T-R-KSVRI---GP--GQTFYA-TG---DIIGD---IRQAHC
>CCR5_99CMLB2_3059_CM_1999_AG
CTRPGNN-T-R-KSVRI---GP--GQTFYA-TG---DIIGD---IRQAHC
>CCR5_TV014A_921_ZA_1998_C
CTRPGNN-T-R-KSVRI---GP--GQTFYA-TG---DIIGD---IRQAHC
>CCR5_97CM_MP642_20535_CM_1997_02_AG
CTRPGNN-T-R-KSVRI---GP--GQTFYA-TG---DIIGD---IRQAHC
>CCR5_03BW_1048_-_BW_2003_C
CTRPGNN-T-R-KSVRI---GP--GQTFYA-TG---DIIGD---IRQAHC
>CCR5_03BW_6450_-_BW_2003_C
CTRPGNN-T-R-KSVRI---GP--GQTFYA-TG---DIIGD---IRQAHC
>CCR5_AG1002_-_FR_-_02_AG
CTRPGNN-T-R-KSVRI---GP--GQTFYA-TG---DIIGD---IRQAHC
>CCR5_AG1017_-_FR_-_02_AG
CTRPGNN-T-R-KSVRI---GP--GQTFYA-TG---DIIGD---IRQAHC
>CXCR4_02GH_NKS52_19233_GH_2002_-
CTRPNNN-T-R-KGVRI---GP--GQTFYA-TG---DIIGN---IRQAHC
>CCR5_S100_6364_MW_1996_C
CTRPNNN-T-R-KGVRI---GP--GQTFYA-TG---DIIGD---IRQAHC
>CCR5_AG1007_-_FR_-_02_AG
CMRPNNN-T-R-KSVRI---GP--GQTFYA-T----DIIG----IRQ-YC
>CCR5_99ZASW29_8570_ZA_1999_C
CTRPGNN-T-R-KSVRI---GP--GQTFYA-TG---DIIGN---IRQAHC
>CCR5_03BW_4473_-_BW_2003_C
CMRPNNN-T-R-KSVRI---GP--GQTFYA-TG---DIIGN---IRQAHC
>CCR5_02ZARP3_12313_ZA_2002_C
CTRPNNN-T-R-KSVRI---GP--GQTFYA-TG---DIIGN---IRQAHC
>CCR5_C044_14578_MW_1996_C
CTRPNNN-T-R-KSVRI---GP--GQTFYA-TG---EVIGN---IRQAHC
>CCR5_99CMBD4_3058_CM_1999_AG
CTRPNNN-T-R-KSVRI---GP--GQTFYA-TG---EVIGD---IRQAHC
>CCR5_S053_6363_MW_1996_C
CERPGNN-T-R-KSVRI---GP--GQTFYA-TG---EIIGN---IRQAHC
>CCR5_C120_5682_MW_1996_C
CTRPGNN-T-R-KSVRI---GP--GQTFYA-TG---EIIGN---IRQAHC
>CCR5_TV010_919_ZA_1998_C
CTRPNNN-T-R-KSVRI---GP--GQTFYA-TG---EIIGN---IREAHC
>CCR5_05ZAFV5_-_ZA_2005_C
CTRPNNN-T-R-KSVRI---GP--GQTFYA-TG---EIIGN---IRQAHC
>CXCR4/GPR15_NDK_13796_CD_1983_D
CTRPYKY-T-R-QRTSI---GL--RQSLYTITG-KKKKTGY---IGQAHC
>CXCR4_ELI_580_CD_1983_D
CARPYQN-T-R-QRTPI---GL--GQSLYT-TR-SRSIIGQ------AHC
>CXCR4_93UG053_prim_644_UG_1992_D
CTRPYEK-IKR-RGTPI---GL--GQAYLT-TQ----ITGY---IRQAHC
>CXCR4_92UG046_T8_643_UG_1992_D
CSRPYEN-K-R-RRTPI---GL--GQAYYT-T----KLKGY---IRPAHC
>CXCR4_038_642_UG_1992_D
CARPFYA-I-E-RQTPI---GQ--GQVLYT-TK----KIGR---IGQAHC
>CCR5/CXCR4_C3_R5X4_ci_10927_SE_-_01_AE
CTRPYYT-K-R-ASVRI---GL--GQAFHR-TK---EIVGD---IRRAYC
>CXCR4_99ZATM9_12305_ZA_1999_C
CTRPYYN-K-R-RSMRI---GIGRGQALYA-TK---EITGD---IRRAYC
>CXCR4_05ZAFV10_-_ZA_2005_CD
CTRPYKS-S-R-RRTHI---GT--GQAWYT-TN----IEGD---IRKAHC
>CXCR4_02GH_NKS40_19231_GH_2002_-
CTRPSRI-T-R-GRVHI---GP--GRAFHA-TS---GITGD---IRQAYC
>CCR5/CXCR4_92BR014_C_631_BR_1992_B
CTRPNNNIQ-R-RIIHI---GP--GRAFHA-TG---GIKGN---IK-PYC
>CCR5/CXCR4_APV_3_24048_US_2001_B
CTRPNEY---RTRRIHI---GP--GRAFVT-TK---SITGD---IRQAYC
>CXCR4_02_-_US_-_B
CTRPDNNIK-R-RIIHI---GP--GRAFHA-TK-----TGD---IRQAYC
>CXCR4_107CC2_-_TH_2006_01_AE
CTRPYES-I-R-IRTSI---GQ--GQVLDR-TE---NIKGD---IRKAYC
>CXCR4_93UG059_prim_647_UG_1992_D
CTRPYRN-I-R-QRTHI---GT--GQAYYT-KG----IKGV---AGQPHC
>CXCR4_pt197_27059_UG_1997_D
CTRPYGT---R-KSTPI---GI--GRAWYT-MN----ITG-----RPAHC
>CXCR4_93UG_065_652_UG_1993_D
CIRPYNK-T-KIQRTSI---GL--GQALYT-ND---KIIGN---IRQAYC
>CCR5_AG1009_-_FR_-_02_AG
CTRPSNN-T-R-KVI-----GP--GQT-YA-TG---QIIGD----RQAHC
>CXCR4_C2_21D_10926_SE_-_D
CTRPYTT-T-R-RSTGI---GP--GRASYI-AK-----IGN---IRQAYC
>CCR5_AG1011_-_FR_-_02_AG
CTRPANT-I---KGVRI---GP--GQT-YT-TG---SIIG----IRQA-C
>CCR5_AG1034_-_FR_-_02_AG
CTRPANN-T-I-KGVRI---GP--GQTFYA-TG---SISPG-ANIRQAH-
>CXCR4_40CC3_-_TH_2006_01B
CTRPFNK-Q-R-TRTAI---GQ--GQAFYR-TE---VITGD---IRKAYC
>CXCR4_92HT599/301599N/H13968_713_HT_1992_B
CTRPNNN-T-R-RSVHSGHIGG--GRTLFT-TH----IVGD---IRKAHC
>CXCR4_TZ4_-_TZ_-_D
CVRPYRN-IKI-QRTPI---GL--GQALYT-TK----RIGH---IGQAHC
>CXCR4_TZ23_-_TZ_-_D
CSRPYKK-E-R-QRTHI---GP--GQALYT-TRTT-RVEGN---IRQAHC
>CCR5_MANC_584_GB_-_B
CTRPSNN-S-R-KSIYI---GP--GRRFHV-TR---AVTGD---IRQAHC
>CXCR4_7120C_c02_6995_US_-_B
CARPNNN-T-R-KRIYM---GT--GRYMSA-TE---KITGD---IRQAHC
>CCR5_APV_15_24060_US_2002_B
CTRPGNN-T-R-RSIPM---GP--GRAWYA-IG---EITGN---IRKAHC
>CXCR4_14PREC5_842_NL_-_B
CTRPGNK-T-I-KSISL---GP--GRAFSA-TR---QIIGD---IRKAYC
>CXCR4_s35_d39_C41_28163_US_-_B
CTRPSNH-T-R-KRVTL---GP--SRVYYT-TG---EITGD---IRRAHC
>CCR5_patient_WC51_-_US_-_B
CTRPNNH-T-R-KRMTL---GP--GRVYYT-TG---EIVGD---IRQAHC
>CXCR4_UNC116_1/AF034375_381_US_-_B
CTRPNNY-K-R-KRITT---GP--GKVLYT-TG---QIIGD---IRRAHC
>CXCR4_01_-_US_-_B
CQRPNNH-T-R-KRITM---SP--GRVVYT-TG---EVIGD---IRRAHC
>CXCR4/CCR3_ACH0039_20g1_117_NL_1985_B
CTRPNNN-I-R-KRISL---SP--GRVYYT-TG---EIRGD---IRKAYC
>CCR5/CXCR4_patient_WC48_-_US_-_B
CTRPNNN-T-E-KRVSM---GP--GRVWYT-TG---RIVGN---IRQAHC
>CCR5_SC42_15372_TT_1995_B
CTRPNNN-T-R-KGITI---GP--GRVFYT--G---EIVGD---IRQVHC
>CCR5/CXCR4/CCR3_DH12_3_577_US_1991_B
CTRPNNN-T-R-KGITL---GP--GRVFYT-TG---EIVGD---IRKAHC
>CCR5/CXCR4/CCR3_93BR020_1_143_BR_1993_F1
CTRPNNN-T-R-KRISL---GP--GRVFYT-TG---EIIGD---IRKAHC
>CXCR4/CCR5_s33_d0_c08_28162_US_-_B
CTRPNNN-T-R-KRVTM---GP--GKVWYT-TG---QIIGD---IRKAYC
>CCR5/CXCR4_16610_29191_CN_2003_B
CTRPNNN-T-R-KRVTL---GP--GRVWYT-TG---EIIGD---IRKAYC
>CXCR4_05CNHB_hp3_23342_CN_2005_B
CTRPNNN-T-R-KRITM---GP--GRVLYT-TG---QIVGD---IRKAHC
>CCR5/CXCR4_31612_29188_CN_2004_B
CTRPNNN-T-R-KRVTL---GP--GRVWYT-TG---QIVGD---IRKAHC
>CCR5/CXCR4_392_29189_CN_2003_B
CTRPNNN-T-R-KRVSL---GP--GRVWYT-TG---QIVGD---IRKAHC
>CCR5/CXCR4_711_29181_CN_2003_B
CTRPNNN-T-R-KRVSL---GP--GRVWYT-TG---QIVGD---IRKAHC
>CCR5_3181_29193_CN_2004_B
CTRPNNN-T-R-KRVSL---GP--GRVWYT-TG---QIVGD---IRQALC
>CCR5/CXCR4_3301_29186_CN_2004_B
CTRPNNN-T-R-KRVSL---GP--GRVWYT-TG---QIVGD---IRQAHC
>CCR5_1058_11_B11_13508_US_1998_B
CIRPNNN-T-R-KRITM---GP--GKVYYT-TG---QIIGD---IRQAHC
>CCR5/CXCR4_VI334_16026_BE_1989_B
CIRPNNN-T-R-KRVTM---GP--GRVYYT-TG---DIIGD---IRQAHC
>CXCR4_432_13_30613_US_-_B
CTRPNNN-T-R-KRITM---GP--GRVYYT-TG---QIIGN---IRQAHC
>CXCR4_BK132_11224_TH_1990_B
CTRPNNY-T-R-KRITM---GP--GRVYYT-TG---EIIGD---IRRAHC
>CCR5/CXCR4_T5_R5X4_1_11539_FR_-_B
CTRPNNN-T-R-KRITM---GP--GRVYYT-TG---EIIGD---IRKAHC
>CCR5/CXCR4_7047C_c02_6968_US_-_B
CTRPNNN-T-R-KRITA---GP--GRVLYT-TG---EIIGD---IRRAHC
>CCR5_BG1168_4634_US_1996_B
CERPNNN-T-I-KSIHL---GP--GRAWHA-TG---QIIGD---IRKAFC
>CCR5_patient_WC50_-_US_-_B
CTRPNNN-T-K-RSIYM---GP--GRTVHT-KG---RIIGD---IRQAHC
>CXCR4_1551_1_30608_US_-_B
CTRPNNN-T-R-RGVYI---GP--GKAFYT-TD---RIIGD---IRQAHC
>CCR5_N1_DAY_1_31862_US_2005_B
CTRPSNN-T-S-GSIHI---GP--GRAFDA-TK---TITGD---IRQAHC
>CXCR4_VH/VHPCR_832_AU_-_B
CMRPNNN-T-R-KGIYV---GP--GRHIYA-TE---KIVGD---IRQAHC
>CXCR4_99CMYD9_3069_CM_1999_AG
CTRPANN-T-R-RAIGI---GP--GRKYYA-TD---KIIGN---IRQAHC
>CCR5/CXCR4_pt185_27060_UG_1997_A1
CTRPGNN-T-R-RGIRI---GP--GRKFYA-AD---KIIGD---IRQAYC
>CCR5_AG1003_-_FR_-_02_AG
CIRPGNN-T-S-KGIHI---GP--GRTFFA-ND---RIIGD---IRSAHC
>CCR5/CXCR4_N2_WEEK_8_31855_BE_2005_B
CTRPGNN-T-R-KSIYI---GP--GRAVHV-TD---RIIGD---IRQAHC
>CCR5_H0002GH_11550_US_-_B
CTRPNNN-T-S-KSIPL---GP--GRAFHT-TG---RIIGD---IRQAHC
>CCR5/CXCR4_C20_01_435_16050_BE_1995_B
CTRPNNN-T-R-KGIYI---GP--GRAFYT-TG---KIIGD---IRKAHC
>CCR5_patient_WC42_-_US_-_B
CTRPNNN-T-R-KSIYI---GP--GRAFHT-TG---RIIGD---IRQAHC
>CCR5/CXCR4_SF2/LAV2/ARV2_148_US_1983_B
CTRPNNN-T-R-KSIYI---GP--GRAFHT-TG---RIIGD---IRKAHC
>CCR5_PR111pre_01_23091_CH_1998_B
CTRLNNN-T-R-RSINI---GP--GRAWYT-TG---EVIGD---IRKANC
>CCR5/CXCR4_03BW_1102_-_BW_2003_C
CVRPNNH-T-R-RRIGI---GP--GRTLYA-TG---EIIGD---IRQAHC
>CCR5_NDLFT_B_-_AU_-_B
CIRPNNN-T-R-KSIPM---GP--GKAFYA-TG---DIIGD---MRDACW
>CCR5_03BW_6270_-_BW_2003_C
CTRPGNN-T-R-KGIGI---GP--GQTFYA-PR---GIIGD---IRQAHC
>CCR5_LSP1_-_RW_1988_A
CTRPNNN-T-R-RRVGI---GP--GRTYYA-TD---EIIGD---IRQAHC
>CCR5_92BR004_656_BR_1992_B
CTRPGNN-T-R-KGIPI---GP--GGSFYA-TE---RIIGD---IRQAHC
>CCR3/CCR5/CXCR4_8_9_B_2604_GB_-_B
CTRPNNN-T-R-RSIHL---GL--GRRWYA-T----DIIGN---IRQAHC
>CCR5_LTNP13_12267_RW_1988_A
CTRPNNN-T---KSIRI---GP--GQAFYA------TIIGD----RQAHC
>CCR5_RU570/HU08368_16760_RU_1992_G
CTRPNNN-T-R-KSISF---GP--GQAIYT-TG---NIIGD---IRQAHC
>CCR5/CXCR4_TC30_3418_ZW_2001_C
CTRPGNN-T-----IGI---GP--GRTFYA-TD---RIIGD---IRQAHC
>CCR5/CXCR4_10015_29184_CN_2003_B
CTRPNNN-T-R-KSIHL---GQ--GRAWYA-TG---QIIGN---IRQAHC
>CCR5_5646_29183_CN_2004_B
CIRPNNN-T-R-KSIHL---GL--GRAWYA-TG---EIIGN---IRQAHC
>CCR5_1053_07_B15_3117_US_1997_B
CTRPSNN-T-S-KSIPI---GP--GRAFYT-TD---RIVGD---IRQAHC
>CCR5_TT27P_8C2_13488_TT_1998_B
CTRPNNN-T-R-RSITF---GP--GAAFY--TG---EIIGD---IRQAYC
>CCR5_TT103C_2E1_13492_TT_2001_B
CTRPNNN-T-R-RSIHL---GP--GAAFI--TG---EIIGD---IRQAYC
>CCR5_child_B380_month_6_clone_1_23718_IT_1997_B
CIRPNNN-T-R-KSIHM---GP--GGAFYA-TG---GIIGN---IRQAHC
>CCR5_child_B306_month_9_clone_1_27804_IT_1994_B
CIRPNNN-T-R-KSIPM---GP--GKAFYA-TG---GIIGN---IRQAHC
>CCR5_9077_12_B5_16104_US_1999_B
CTRPNNN-T-R-RSIPM---GP--GKVFY--TA---DIIGD---IRQAHC
>CCR5/CXCR4_92HT594/H13960/301594N_712_HT_1992_B
CTRPNNN-T-R-KRISI---GP--GRASYT-TG---QIIGD---IRKAHC
>CCR5/CXCR4_92HT596/H13962/301596N_38_HT_1992_B
CTRPNNN-T-R-KRISI---GP--GRAWYT-TG---QIIGD---IRKAHC
>CCR5_Pat1_1_12_11100_US_-_B
CTRPNNN-T-R-KSIPI---GP--GRALYA-TG---EIIGQ---IRRAYC
>CCR5_LSP5_-_RW_1988_A
CIRPNNN-T-R-KSVPI---GP--GRAFYA-TG---DIVGD---IRQAHC
>CCR5_92RW016_A_632_RW_1992_A
CIRPNNN-T-R-KSVPI---GP--GRAFYA-TG---DIIGN---IRQAHC
>CCR5_WC3_0498_1_27170_US_1998_B
CIRPNNN-T-R-KSIPM---GP--GKAFYA-TG---DIIGN---IRLAYC
>CCR5/CXCR4_patient_WC17_-_US_-_B
CTRPGNN-T-R-KSIPM---GP--GRAIYA-TG---RIIGD---IRQAHC
>CCR5_412_29180_CN_2003_B
CTRPNNN-T-R-KSIPL---GP--GKAWYT-TG---DIIGD---IRQAHC
>CCR5_1357_29185_CN_2003_B
CIRPNNN-T-R-KSIPL---GP--GKAWYT-TG---QIIGD---IRQAHC
>CCR5_92TH026_1gER_635_TH_1992_B
CTRPNNN-T-R-KSIPL---GP--GQAWYT-TG---QIIGD---IRQAHC
>CCR5_93TH067_4294_TH_1993_B
CTRPNNN-T-R-KSIPL---GP--GQAWYT-TG---QIIGD---IRQAHC
>CCR5_s33_d39_c48_28162_US_-_B
CTRPNNN-T-R-KSINI---GP--GRAWYA-TG---QIIGD---IRQAYC
>CCR5_PR126pre_01_23581_CH_1996_B
CTRPNNN-T-R-KSINI---GP--GRAWYT-TG---DIIGD---IRKAHC
>CCR5_TV016_1102_ZA_1998_B
CTRPNNN-T-R-KSINL---GQ--GRAWYA-TG---AIIGD---IRQAHC
>CCR5/CCR2b/CCR3/CXCR4_TV016P_1102_ZA_1998_B
CTRPNNN-T-R-KSINL---GQ--GRAWYA-TG---AIIGD---IRQAHC
>CCR5_771_29178_CN_2003_B
YTRPNNN-T-R-KSIPL---GP--GRAWYT-TG---QIIGD---IRQAHC
>CCR5_979_29179_CN_2003_B
CTRPNNN-T-R-KSIHI---GP--GQAWYT-TG---QIIGD---IRQAHC
>CCR5_J5404_774_SE_-_B
CTRPNNN-T-R-KSINM---GP--GRAWYT-TG---QIIGD---IRQAHC
>CCR5_LN_1_PBMC_13614_SE_-_B
CTRPNNN-T-R-KSINI---GP--GRAWYT-TG---QIIGD---IRQAHC
>CCR5_3321_29192_CN_2004_B
CTRPNNN-T-R-KSINL---GP--GRAWYA-TG---QIIGD---IRQAHC
>CCR5_533_29182_CN_2003_B
CTRPSNN-T-R-KSINL---GP--GRAWYT-TG---QIIGD---IRQAHC
>CCR5_92TH014C_1gER_42_TH_1992_B
CTRPNNN-T-R-KSIHL---GP--GRAWYT-TG---QIIGD---IRQAHC
>CCR5_96TH_NP1538_9687_TH_1996_B
CTRPNNN-T-R-KSIQL---GP--GRAWYT-TG---QIIGD---IRQAHC
>CCR5_551_29190_CN_2003_B
CTRPNNN-T-R-KSINL---GP--GRAWYT-TG---QIIGD---IRQAHC
>CCR5_EDRPC_4_-_AU_-_B
CIRPNNN-T-R-KSIQM---GP--GKAFYA-TG---DIIGD---IRQAYC
>CCR5_EDLFC_4_-_AU_-_B
CLRPNNN-T-R-KSIHM---GP--GKAFYA-TG---DIIGD---IRQAYC
>CCR5_EDRFC_1_-_AU_-_B
CLRPNNN-T-R-KSIHM---GP--GKAFYA-TG---DIIGD---IRQAYC
>CCR5_EDLPT_B_-_AU_-_B
CIRPNNN-T-R-RSIHM---GP--GKAFYA-TG---DIIGD---IRQAYC
>CCR5_EDLFC_1_-_AU_-_B
CIRPNNN-T-R-KSIHM---GP--GKAFYA-TG---DMIGD---IRQAYC
>CCR5_EDLPC_5_-_AU_-_B
CIRPNNN-T-R-KSIHM---GP--GKAFYA-TG---DMIGD---IRQAYC
>CCR5_EDROC_1_-_AU_-_B
CIRPNNN-T-R-KSIHV---GP--GKAFYA-TG---DIIGD---IRQAYC
>CCR5_EDLOC_4_-_AU_-_B
CIRPNNN-T-R-KSIHI---GP--GKAFYA-TG---DIIGD---IRQAYC
>CCR5_EDLPM_C_-_AU_-_B
CIRPNNN-T-R-KSIHM---GP--GKAFYA-TG---DIIGD---IRQAYC
>CCR5_EDRFC_2_-_AU_-_B
CIRPNNN-T-R-KSIHM---GP--GKAFYA-TG---DIIGD---IRQAYC
>CCR5_EDRFC_3_-_AU_-_B
CIRPNNN-T-R-KSIHM---GP--GKAFYA-TG---DIIGD---IRQAYC
>CCR5_EDLFC_2_-_AU_-_B
CIRPNNN-T-R-KSIHM---GP--GKAFYA-TG---DIIGD---IRQAYC
>CCR5_EDRFC_4_-_AU_-_B
CIRPNNN-T-R-KSIHM---GP--GKAFYA-TG---DIIGD---IRQAYC
>CCR5_EDRFC_5_-_AU_-_B
CIRPNNN-T-R-KSIHM---GP--GKAFYA-TG---DIIGD---IRQAYC
>CCR5_EDLOM_C_-_AU_-_B
CIRPNNN-T-R-KSIHM---GP--GKAFYA-TG---DIIGD---IRQAYC
>CCR5_EDRFT_C_-_AU_-_B
CIRPNNN-T-R-KSIHM---GP--GKAFYA-TG---DIIGD---IRQAYC
>CCR5_EDLPC_1_-_AU_-_B
CIRPNNN-T-R-KSIHM---GP--GKAFYA-TG---DIIGD---IRQAYC
>CCR5_EDLPM_B_-_AU_-_B
CIRPNNN-T-R-KSIHM---GP--GKAFYA-TG---DIIGD---IRQAYC
>CCR5_EDLOM_B_-_AU_-_B
CIRPNNN-T-R-KSIHM---GP--GKAFYA-TG---DIIGD---IRQAYC
>CCR5_EDRFM_C_-_AU_-_B
CIRPNNN-T-R-KSIHM---GP--GKAFYA-TG---DIIGD---IRQAYC
>CCR5_EDRFM_B_-_AU_-_B
CIRPNNN-T-R-KSIHM---GP--GKAFYA-TG---DIIGD---IRQAYC
>CCR5_EDLFM_C_-_AU_-_B
CIRPNNN-T-R-KSIHM---GP--GKAFYA-TG---DIIGD---IRQAYC
>CCR5_EDLFM_B_-_AU_-_B
CIRPNNN-T-R-KSIHM---GP--GKAFYA-TG---DIIGD---IRQAYC
>CCR5_EDLPC_4_-_AU_-_B
CIRPNNN-T-R-KSIHM---GP--GKAFYA-TG---DIIGD---IRQAYC
>CCR5_EDLFC_5_-_AU_-_B
CIRPNNN-T-R-KSIHM---GP--GKAFYA-TG---DIIGD---IRQAYC
>CCR5_EDLOC_1_-_AU_-_B
CIRPNNN-T-R-KSIHM---GP--GKAFYA-TG---DIIGD---IRQAYC
>CCR5_EDLPC_3_-_AU_-_B
CIRPNNN-T-R-KSIHM---GP--GKAFYA-TG---DIIGD---IRQAYC
>CCR5_EDLOC_3_-_AU_-_B
CIRPNNN-T-R-KSIHM---GP--GKAFYA-TG---DIIGD---IRQAYC
>CCR5_EDLOC_5_-_AU_-_B
CIRPNNN-T-R-KSIHM---GP--GKAFYA-TG---DIIGD---IRQAYC
>CCR5_EDLOC_2_-_AU_-_B
CIRPNNN-T-R-KSIHM---GP--GKAFYA-TG---DIIGD---IRQAYC
>CCR5_EDROC_3_-_AU_-_B
CIRPNNN-T-R-KSIHM---GP--GKAFYA-TG---DIIGD---IRQAYC
>CCR5_EDROC_4_-_AU_-_B
CIRPNNN-T-R-KSIHM---GP--GKAFYA-TG---DIIGD---IRQAYC
>CCR5_EDRPC_2_-_AU_-_B
CIRPNNN-T-R-KSIHM---GP--GKAFYA-TG---DIIGD---IRQAYC
>CCR5_EDRPC_5_-_AU_-_B
CIRPNNN-T-R-KSIHM---GP--GKAFYA-TG---DIIGD---IRQAYC
>CCR5_EDRPT_B_-_AU_-_B
CIRPNNN-T-R-KSIHM---GP--GKAFYA-TG---DIIGD---IRQAYC
>CCR5_EDRPC_3_-_AU_-_B
CIRPNNN-T-R-KSIHM---GP--GKAFYA-TG---DIIGD---IRQAYC
>CCR5_EDRPM_B_-_AU_-_B
CIRPNNN-T-R-KSIHM---GP--GKAFYA-TG---DIIGD---IRQAYC
>CCR5_EDLFC_3_-_AU_-_B
CIRPNNN-T-R-KSIHM---GP--GKAFYA-TG---DIIGD---IRQAYC
>CCR5_EDLPC_2_-_AU_-_B
CIRPNNN-T-R-KSIHM---GP--GKAFYA-TG---DIIGD---IRQAYC
>CCR5_VI318_16043_BE_1989_B
CTRPNNN-T-R-RSINI---GP--GRAFYA-TG---EIIGD---IRQAYC
>CCR5_601_11206_ES_-_B
CTRPNNN-T-R-KSIPM---GP--GRAFYA-TG---QIIGD---IRQAYC
>CCR5_PR119pre_01_10831_CH_1998_B
CTRPNNN-T-R-KSIPI---GP--GRAFYA-TG---EIIGD---IRQAYC
>CCR5_R0_01_445_16056_BE_1995_B
CTRPNNN-T-R-RSINL---GP--GRAYYA-TG---DIIGD---IRQAHC
>CCR5_6535_10149_US_1995_B
CTRPNNN-T-R-KSINL---GP--GRAFYA-TG---DIIGD---IRQAHC
>CCR5_1018_10_A5_13509_US_1997_B
CTRPNNN-T-R-KSIGM---GP--GRAFYA-TG---DIIGD---IRQAHC
>CCR5_patient_WCM23_-_US_-_B
CTRPNNN-T-R-KSINM---GP--GRAFYA-TG---DIIGD---IRQAHC
>CCR5_19242V3_11_722_US_1994_B
CTRPNNN-T-R-KSIPM---GP--GKAFYA-TG---DIIGD---IRQAHC
>CCR5_UK1BR_15_13898_GB_-_B
CTRPNNN-T-R-KSIPM---GP--GKAFYA-TG---DIIGD---IRQAHC
>CCR5_VI342_16045_BE_1989_B
CTRPNNN-T-R-KSIPM---GP--GKAFYA-TG---EIIGD---IRQAHC
>CCR5_PR115pre_01_10829_CH_1997_B
CTRPNNN-T-R-KSIPM---GP--GRAFYA-TG---AIIGD---IRQAHC
>CCR5_LN_4_PBMC_13613_SE_-_B
CIRPNNN-T-R-KSIPM---GP--GRAFYA-TG---DIIGD---IRQAHC
>CCR5_92US714_1/U08450_39_US_1992_B
CIRPNNN-T-R-RSIHM---GL--GRAFYA-TG---DIIGD---IRQAHC
>CCR5_301714N/U04918/92US714_14360_US_1992_B
CIRPNNN-T-R-RSIHM---GP--GRAFYA-TG---DIIGD---IRQAHC
>CCR5/CXCR4_AG1029_-_FR_-_02_AG
CTRPNNN-T-I-KSI-----GP--GRAFYA-------TVGD---IRQAHC
>CCR5_92BR024_659_BR_1992_B
CTRPNNN-T-R-KSIHL---GW--GRAFYA-TG---EIVGD---IRQAHC
>CCR5/CXCR4_92UG001/HIM320484_1434_UG_1992_D
CTRPYYNQI-R-QRTSI---GQ--GQALYT-T----RVTGD---IRKAYC
>CCR5/CXCR4_92UG001_prim_13875_UG_1992_D
CTRPYYNQI-R-QRTSI---GQ--GQALYT-T----RVTGD---IRKAYC
>CXCR4_AMK8/AMK82/93ZR001_-_US_1993_D
CTRPYSK-E-R-LKTSI---GQ--GQALYT-TRV--KVTGD---IRQAHC
>CXCR4/V28_93ZR001_3/ZR0013/UGAMK3/UG_AMK_3_45_US_1993_D
CTRPYSK-E-R-LKTSI---GQ--GQALYT-TRV--KVTGD---IRQAHC
>CXCR4_VI943_1_21143_BE_-_B
CTRPNNY-T-R-KGIRI---GP--GRAVYA-AE---KIVGN---IRQAHC
>CCR5/CXCR4/CCR3_NARI_VB105_J10_31877_IN_2000_C
CIRPNNY-T-R-KGIRI---GP--GRTVYA-AR---KIIGD---IRKVHC
>CXCR4_VI64_16047_BE_1987_F1
CTRPNNY-T-R-KGIRV---GP--GRKVYA-AE---KIIGD---IRKAHC
>CXCR4/CCR8/V28/CCR3/GPR15/STRL33_92UG024_prim_641_UG_1992_D
CTRPYNN-I-R-QRTPI---GL--GQALYT-TR----RIED---IRRAHC
>CCR5/CXCR4_pt827_27056_UG_1997_D
CTRPYSN-K-R-QGIHI---GP--GRAYYT-SE----ITGN---IRQAYC
>CCR5_02GH_NT15_19242_GH_2002_-
CSRPGNN-T-R-RGIHL---GP--GQAIYV-NS----IIGD---IRRAHC
>CCR5/CXCR4_DM5_10_28504_UG_-_D
CTRPYNN-T-R-QGVHL---GP--GRAYYTYAT---RIIGN---IRRAYC
>CCR5/CXCR4_DM4_032_28502_UG_-_D
CTRPYSN-T-R-KGVHVGHVGP--GRAFWT-QN----IVGN---IRHAHC
>CCR5/CXCR4_BW2117_599_BW_1998_A1GJ
CVRPANN-T-R-KGIHT---GP--GQVLYA-TG---AVVGD---IRQAHC
>CCR5_99UGD26830_14289_UG_1999_D
CTRPGNN-T-R-QSIHL---GP--GQALWT-TT---DIIGN---IRQAHC
>CCR5/CXCR4_DM8_17_28503_UG_-_D
CIRPNNN-T-R-QGTHL---GP--GQALFT-TA---KIIGD---IRKAHC
>CCR5_21v16pc1058_23094_US_1992_B
CERPGNN-T-S-KGIHI---GP--GRAFYA-TE---NIIGD---IRKAHC
>CXCR4_109_46_30610_US_-_B
CIRPGNN-T-S-KRISI---GP--GRAFRA-TK----IIGD---IRKAHC
>CCR5/CXCR4_92HT593/301593N_4588_HT_1992_B
CTRPNNN-T-S-KRISI---GP--GRAFRA-TK----IIGN---IRQAHC
>CCR5_625_11187_ES_-_B
CTGPNNN-T-R-RSISI---GP--GGAFYT-TG---DIIGD---IRQAYC
>CCR5/CXCR4_587_11186_ES_-_B
CTRPKNN-T-R-RSIHI---GP--GGAFYT-TG---DIIGA---IRQAYC
>CCR5/CXCR4/CCR3/CCR2b/CCR8/V28_P896/89_6_9_US_1989_B
CTRPNNN-T-R-RRLSI---GP--GRAFYA-RR---NIIGD---IRQAHC
>CCR5_OYI/397_68_GA_1988_B
CTRPNNN-T-R-NRISI---GP--GRAFHT-TK---QIIGD---IRQAHC
>CXCR4_135_10_30609_US_-_B
CTRPNNN-T-R-QRISI---GP--GRAFYT-TR---QVIGD---IRQAHC
>CXCR4_413_18_30611_US_-_B
CTRPNNN-T-R-RRISI---GP--GRAF-T-TR---DIIGD---IRQAHC
>CCR5_99UGE13613_3984_UG_1999_D
CTRPYNN-T-R-QGTHI---GP--GRTLFT-TR----IIGN---IRKAYC
>CCR5_32FIC1_29469_UG_1996_D
CTRPYNN-T-R-QGTHI---GP--GRAYFT-TQ----IIGD---IRKAYC
>CCR5_UG/primary/D86_-_UG_-_D
CSRPYNN-T-R-QSVHM---GP--GRALFT-TK----IIGD---IRQAHC
>CCR5_92UG035_prim_639_UG_1992_A1D
CIRPYNN-T-R-EGTHI---GP--GRALFT-TD----IIGD---IRQAHC
>CCR5_602MPC2_29461_UG_1998_D
CTRPNNN-T-R-QSTHI---GP--GKALFT-TN----IIGD---IRQAYC
>CCR5_602FIC1_29447_UG_1998_D
CTRPNNN-T-R-QSTHI---GP--GKALFT-TN----IIGD---IRQAYC
>CCR5_92UG005_exp_640_UG_1992_D
CTRPYNN-T-R-KGIHI---GP--GRAYYT-TN----IVGN---IRQAHC
>CCR5/CXCR4_pt223_27058_UG_1997_A1D
CTRPYNN-K-R-ESIHM---GP--GRALYT-KD----IIGD---IRQAHC
>CCR5/CXCR4_TT114PC_3C6_13495_TT_2001_B
CTRPNNN-T-R-KSIHL---GA--GRALYT-NG---EIIGN---IRHAHC
>CCR5_SC03C_4E5_13483_TT_2000_B
CTRPNNN-T-R-RSTHL---GA--GRALYT--G---EIIGD---IRQAHC
>CCR5_SC24-QH0515c.1_13506_TT_-_B
CTRPNNN-T-R-KSIHI---EA--GKALYT--G---EIIGD---IRQAHC
>CCR5_QH0515_4338_TT_1994_B
CTRPNNN-T-R-KSIHI---GA--GKALYT--G---EIIGD---IRQAHC
>CCR5_SC51-QH1302c.23a_13507_TT_-_B
CTRPNNN-T-R-KSIHL---GA--GRALYT--G---EIIGD---IRQAHC
>CCR5/CXCR4_SC51-QH1521c.28_13507_TT_-_B
CTRPNNN-T-R-KSIHL---GA--GKALYT--G---EIIGD---IRQAHC
>CCR5_8_9_I_2604_GB_-_B
CTRPNNN-T-R-KSIHL---GP--GKTLYA-T----DIIGN---IRQAHC
>CCR5_SC22_3C2_27233_TT_1994_B
CTRPNNN-T-R-RGIHM---GP--GKAYF--TG---EIIGD---IRQAHC
>CCR5_R1_9817_ES_-_B
CTRPNNN-T-R-RGVHI---GP--RRGFYT-T----EIIGN---IRQAHC
>CCR5_00CMNYU5466_14497_CM_2000_02_AG
CTRPSNN-T-R-KGWHI---GP--GQTLYA-TG---AIIGD---IRQAHC
>CCR5_patient_WC8_-_US_-_B
CTRPNNN-T-R-QGINI---GP--GRAFYT-TG---EVIGD---IRQAHC
>CCR5_H3_12_6C4_28169_NL_1987_B
CTRPNNN-T-R-KSIHV---GP--GKTLYA-TG---DIIGD---IRQAHC
>CCR5_VI2622_16032_BE_2002_B
CTRPNNN-T-R-KGIHM---GP--GRAYYA-TG---DIIGN---IRQAHC
>CCR5_00CMNYU809_5164_CM_2000_A
CTRPNNN-T-R-KGIHI---GP--GRTFYA-TD---AIIGN---IRQAHC
>CCR5_APV_18_24063_US_2003_B
CTRPNNN-T-R-KGIHM---GP--GKTLYA-TG---EIIGD---IRQAHC
>CCR5_PRB958_06_TB1_27231_US_2000_B
CTRPNNN-T-R-KGIHI---GP--GKTLYA-TG---EIIGD---IRQAHC
>CCR5_patient_WCM14_-_US_-_B
CTRPNNN-T-R-KGIHI---GP--GRAWYT-TG---EIIGD---IRQAHC
>CCR5_2242_63:2_3_19520_SE_-_B
CTRPNNN-T-R-KGIHI---GP--GRAFFT-TG---AIIGN---IRQAHC
>CCR5/CXCR4_2242_76_1_19520_SE_-_B
CTRPNNN-T-R-KGIHI---GP--GRAFYT-TG---AIIGN---IRQAHC
>CCR5_PRB931_06_TC3_16148_US_1995_B
CTRPNNN-T-R-KGIHI---GP--GKAFYT-TG---EIIGN---IRQAHC
>CCR5_92US657_1/301657_1_4474_US_1992_B
CTRPNNN-T-R-KGIHI---GP--GRAFYT-TG---EVIGN---IRQAHC
>CCR5_patient_WC2_-_US_-_B
CTRPNNN-T-R-KGIHI---GP--GRAFYT-TG---EIIGN---IRQAHC
>CCR5_22202V3_1_714_US_1993_B
CTRPNNN-T-R-KGIHI---GP--GRTFYT-TG---EIIGD---IRQAHC
>CCR5_94US_33931N_9688_US_1994_B
CTRPNNN-T-R-KGIHM---GP--GRAFYA-TG---TIIGD---IRQAHC
>CCR5_APV_7_24052_US_2003_B
CTRPNNN-T-R-KGIHM---GP--GRTFYA-TG---EIIGD---IRQAHC
>CCR5/CXCR4_40PB1_-_TH_2006_01B
CTRPNNN-T-R-RGIHV---GP--GKALYT-T----DIIGD---IRQAHC
>CCR5/CXCR4_40PB3_-_TH_2006_01B
CTRPNNN-T-R-RGIHV---GP--GKALYT-T----DIIGD---IRQAHC
>CCR5_TT34P_8C11_13491_TT_1998_B
CTRPNNN-T-R-RGIHV---GP--GQALY--TG---DIIGD---IRQAHC
>CCR5_TT112PC_3E6_13493_TT_2001_B
CTRPNNN-T-R-RSIHM---GP--GKALY--TG---DIIGD---IRQAHC
>CCR5_372FPc02_29467_UG_1998_D
CTRPFNN-T-R-QGVHI---GP--GSAYFT-EK----IVGN---IRQAHC
>CCR5_372MIc12_29452_UG_1998_D
CTRPFNN-T-R-RGVHI---GP--GSAYFT-EK----IVGD---IRQAHC
>CCR5_605FIC1_29455_UG_2001_D
CLRPYNN-T-R-QGTHI---GP--GRAFFT-TN----IVGD---IRQAHC
>CCR5/CXCR4_DM2_12_28509_UG_-_D
CTRPYNN-T-R-QGTHI---GP--GQALFT-TT---RIVGD---IRQAHC
>CCR5_082_10156_UG_1993_D
CARPYNN-T-R-QGTHI---GP--GQAYFT-TN----IVGD---IRQAHC
>CXCR4_M1_2aD_10928_SE_-_D
CTRPYNN-T-R-RSTHI---GL--GRVYYI-TK----IIGD---TRQAHC
>CCR5/CXCR4_pt632_27057_UG_1997_D
CTRPYNN-T-R-RSTHI---GP--GRAYFT-TN----IIGD---IRQAHC
>CCR5_M3_R5_pi_10928_SE_-_D
CTRPYNN-T-R-QSTHI---GP--GRAYYT-TK----IIGD---IRQAHC
>CCR5_C1_R5_pi2_10926_SE_-_D
CTRPYNN-T-R-RSTHI---GP--GRAYYT-TK----IIGD---IRQAHC
>CCR5/CXCR4_DM6_11_28508_UG_-_D
CTRPYNN-T-R-RGTHI---GP--GQAYFT-TK----IIGD---IRQAHC
>CCR5_99UGA03349_3973_UG_1999_D
CTRPYNN-T-R-KGVHI---GP--GQAYYT-TK----IIGD---IRQAHC
>CCR5_9FPC2_29451_UG_1997_D
CTRPFNN-T-R-QGVHI---GP--GIALYT------EMIGD---IRQAHC
>CCR5_9MIC1_29463_UG_1997_D
CTRPFNN-T-R-QGVHI---GP--GIALYT------EMIGD---IRQAHC
>CCR5_J5013_24082_SE_-_B
CIRPNNN-T-R-QGIHI---GP--GKALYT-TK----IIGN---IRQAHC
>CCR5_TZ21_-_TZ_-_D
CTRPSNN-T-R-QGIHI---GP--GQALYT-TK----IIGD---IRQAHC
>CCR5_UG/primary/D107_-_UG_-_D
CTRPNNN-T-R-QGIHI---GP--GQALYT-SR----VIGD---IRQAHC
>CCR5/CXCR4_DM7_14_28507_UG_-_D
CIRPYNN-T-R-QSTHI---GP--GQALYT-TR----IIGD---IRQAHC
>CCR5_295FP01_29464_UG_1997_D
CIRPNNN-T-R-QSTHI---GP--GQALYT-TQ----VIGD---IRQAHC
>CCR5_183MPc02_29454_UG_1997_D
CIRPNNN-T-R-QSIHI---GP--GQALYT-TG----VIGD---IRKAHC
>CCR5_183FIc02_29459_UG_1997_D
CIRPNNN-T-R-QSIHI---GP--GQALYT-TG----VIGD---IRQAHC
>CCR5_605MPC1_29460_UG_2001_D
CTRPYNN-T-R-QSTHI---GP--GQALYT-TH----VIGN---IRQAYC
>CCR5_338MPc01_29448_UG_1997_D
CTRPSNN-T-R-QSTHI---GP--GQALFT-TN----VIGN---IRQAHC
>CCR5_94UG114_147_UG_1994_D
CIRPYNN-T-R-QSTRI---GP--GQALFT-TK----VIGD---IRQAHC
>CCR5_338FIc01_29465_UG_1997_D
CTRPSNN-T-R-QSTRI---GP--GQALFT-TK----VIGD---IRQAYC
>CCR5/CXCR4_DM3_16_28506_UG_-_D
CTRPYNN-T-R-QSTHI---GP--GQSLFT-TK----VIGD---IRQAYC
>CCR5_2qad
CTRPNNN-T-R-KSINI---GP--GRALYT-TG---EIIGD---IRQAHC
